# Supplementary material for: 1-[3-(Anthracen-9-yl)-5-(pyridin-2-yl)-4,5-dihydro-1H-pyrazol-1-yl]ethanone
Source: Acta Crystallogr Sect E Struct Rep Online. 2012 Apr 13;68(Pt 5):o1370. doi: 10.1107/S160053681201505X (PMC3344501; doi:10.1107/S160053681201505X)
Supplement: Supplementary file 1 [file e-68-o1370-sup1.cif]

##############################################################################
#                                                                            #
# This CIF contains the data in a paper accepted for publication in          #
# Acta Crystallographica Section E. It conforms to the requirements of       #
# Notes for Authors for Acta Crystallographica Section E, and has been       #
# peer reviewed under the auspices of the IUCr Commission on Journals.       #
#                                                                            #
# Full details of the Crystallographic Information File format               #
# are given in the paper "The Crystallographic Information File (CIF):       #
# a New Standard Archive File for Crystallography" by S. R. Hall, F. H.      #
# Allen and I. D. Brown [Acta Cryst. (1991), A47, 655-685].                  #
#                                                                            #
# The current version of the core CIF dictionary is obtainable from          #
# ftp://ftp.iucr.org/pub/cif_core.dic.                                       #
#                                                                            #
# Software is freely available for graphical display of the structure(s)     #
# in this CIF. For information consult the CIF software page                 #
# http://www.iucr.org/resources/cif/software.                                #
#                                                                            #
# This file may be used for bona fide research purposes within the           #
# scientific community so long as proper attribution is given to the journal # 
# article from which it was obtained.                                        #
#                                                                            #
##############################################################################
data_global
_audit_creation_method     'SHELXL-97'
_journal_date_recd_electronic     2012-03-16
_journal_date_accepted     2012-04-05
_journal_name_full     'Acta Crystallographica, Section E'
_journal_year     2012
_journal_volume     68
_journal_issue      5
_journal_page_first     o1370
_journal_page_last     o1370
_journal_paper_category     QO
_journal_paper_doi     10.1107/S160053681201505X
_journal_coeditor_code     HB6687
_publ_contact_author_name     'Da-Bin Qin'
_publ_contact_author_address
;
Chemical Synthesis and Pollution Control Key
Laboratory of Sichuan Province
School of Chemistry and Chemical Engineering
China West Normal University
Nanchong 637002
People's Republic of China
;
_publ_contact_author_email     'qindabincwnu@yahoo.com.cn'
_publ_contact_author_fax     ?
_publ_contact_author_phone     ?
_publ_section_title
;\
1-[3-(Anthracen-9-yl)-5-(pyridin-2-yl)-4,5-dihydro-1<i>H</i>-pyrazol-1-yl]\
ethanone
;
loop_
    _publ_author_name
    _publ_author_footnote
    _publ_author_address
    'Shi-Lu Zhang' .
;
Chemical Synthesis and Pollution Control Key Laboratory of Sichuan Province
School of Chemistry and Chemical Engineering
China West Normal University
Nanchong 637002
People's Republic of China
;
    'Kun Huang' .
;
Department of Chemistry and Chemical Engineering
Sichuan University of Arts and Science
Dazhou 635000
People's Republic of China
;
    'Da-Bin Qin' .
;
Chemical Synthesis and Pollution Control Key Laboratory of Sichuan Province
School of Chemistry and Chemical Engineering
China West Normal University
Nanchong 637002
People's Republic of China
;
data_I
_audit_creation_method     SHELXL-97
_chemical_name_systematic
;
1-[3-(Anthracen-9-yl)-5-(pyridin-2-yl)-4,5-dihydro-1<i>H</i>-pyrazol-1-
yl]ethanone
;
_chemical_name_common     ?
_chemical_formula_moiety     'C24 H19 N3 O'
_chemical_formula_sum     'C24 H19 N3 O'
_chemical_formula_iupac     'C24 H19 N3 O'
_chemical_formula_weight     365.42
_chemical_melting_point     ?
_symmetry_cell_setting     monoclinic
_symmetry_space_group_name_H-M     'P 21/c'
loop_
    _symmetry_equiv_pos_as_xyz
    'x, y, z'
    '-x, y+1/2, -z+1/2'
    '-x, -y, -z'
    'x, -y-1/2, z-1/2'
_cell_length_a     10.1768(8)
_cell_length_b     23.6035(18)
_cell_length_c     7.9994(7)
_cell_angle_alpha     90.00
_cell_angle_beta     109.134(3)
_cell_angle_gamma     90.00
_cell_volume     1815.4(3)
_cell_formula_units_Z     4
_cell_measurement_reflns_used     5004
_cell_measurement_theta_min     2.3
_cell_measurement_theta_max     27.9
_cell_measurement_temperature     293(2)
_exptl_crystal_description     prism
_exptl_crystal_colour     colorless
_exptl_crystal_size_max     0.28
_exptl_crystal_size_mid     0.26
_exptl_crystal_size_min     0.24
_exptl_crystal_density_diffrn     1.337
_exptl_crystal_density_meas     ?
_exptl_crystal_density_method     'not measured'
_exptl_crystal_F_000     768
_exptl_absorpt_coefficient_mu     0.084
_exptl_absorpt_correction_type     multi-scan
_exptl_absorpt_process_details     '(CrystalClear; Rigaku/MSC, 2004)'
_exptl_absorpt_correction_T_min     0.9770
_exptl_absorpt_correction_T_max     0.9802
_exptl_special_details     ?
_diffrn_ambient_temperature     293(2)
_diffrn_radiation_type     MoK\a
_diffrn_radiation_wavelength     0.71070
_diffrn_radiation_source     'Rotating anode'
_diffrn_radiation_monochromator     graphite
_diffrn_measurement_device_type     'Rigaku Saturn'
_diffrn_measurement_method     \w
_diffrn_detector_area_resol_mean     7.31
_diffrn_reflns_number     10313
_diffrn_reflns_av_R_equivalents     0.0332
_diffrn_reflns_av_sigmaI/netI     0.0330
_diffrn_reflns_theta_min     2.29
_diffrn_reflns_theta_max     26.0
_diffrn_reflns_theta_full     26.00
_diffrn_measured_fraction_theta_max     0.995
_diffrn_measured_fraction_theta_full     0.995
_diffrn_reflns_limit_h_min     -12
_diffrn_reflns_limit_h_max     12
_diffrn_reflns_limit_k_min     -24
_diffrn_reflns_limit_k_max     28
_diffrn_reflns_limit_l_min     -7
_diffrn_reflns_limit_l_max     9
_diffrn_standards_number     ?
_diffrn_standards_interval_count     ?
_diffrn_standards_interval_time     ?
_diffrn_standards_decay_%     ?
_refine_special_details
;
Refinement of <i>F</i>^2^ against ALL reflections. The weighted <i>R</i>-factor
<i>wR</i> and goodness of fit <i>S</i> are based on <i>F</i>^2^, conventional
<i>R</i>-factors <i>R</i> are based on <i>F</i>, with <i>F</i> set to zero for
negative <i>F</i>^2^. The threshold expression of <i>F</i>^2^ >
\s(<i>F</i>^2^) is used only for calculating <i>R</i>-factors(gt) <i>etc</i>.
and is not relevant to the choice of reflections for refinement.
<i>R</i>-factors based on <i>F</i>^2^ are statistically about twice as large
as those based on <i>F</i>, and <i>R</i>- factors based on ALL data will be
even larger.
;
_reflns_number_total     3544
_reflns_number_gt     3081
_reflns_threshold_expression     I>2\s(I)
_refine_ls_structure_factor_coef     Fsqd
_refine_ls_matrix_type     full
_refine_ls_R_factor_all     0.0466
_refine_ls_R_factor_gt     0.0399
_refine_ls_wR_factor_gt     0.0972
_refine_ls_wR_factor_ref     0.1020
_refine_ls_goodness_of_fit_ref     1.017
_refine_ls_restrained_S_all     1.017
_refine_ls_number_reflns     3544
_refine_ls_number_parameters     254
_refine_ls_number_restraints     0
_refine_ls_hydrogen_treatment     constr
_refine_ls_weighting_scheme     calc
_refine_ls_weighting_details
         'calc w=1/[\s^2^(Fo^2^)+(0.0546P)^2^+0.4522P] where P=(Fo^2^+2Fc^2^)/3'
_atom_sites_solution_hydrogens     geom
_atom_sites_solution_primary     direct
_atom_sites_solution_secondary     difmap
_refine_ls_shift/su_max     0.001
_refine_ls_shift/su_mean     0.000
_refine_diff_density_max     0.224
_refine_diff_density_min     -0.237
_refine_ls_extinction_method     none
_refine_ls_extinction_coef     ?
loop_
    _atom_type_symbol
    _atom_type_description
    _atom_type_scat_dispersion_real
    _atom_type_scat_dispersion_imag
    _atom_type_scat_source
    'C' 'C' 0.0033 0.0016
                         'International Tables Vol C Tables 4.2.6.8 and 6.1.1.4'
    'H' 'H' 0.0000 0.0000
                         'International Tables Vol C Tables 4.2.6.8 and 6.1.1.4'
    'N' 'N' 0.0061 0.0033
                         'International Tables Vol C Tables 4.2.6.8 and 6.1.1.4'
    'O' 'O' 0.0106 0.0060
                         'International Tables Vol C Tables 4.2.6.8 and 6.1.1.4'
_computing_data_collection     'CrystalClear (Rigaku/MSC, 2004)'
_computing_cell_refinement     'CrystalClear (Rigaku/MSC, 2004)'
_computing_data_reduction     'CrystalClear (Rigaku/MSC, 2004)'
_computing_structure_solution     'SHELXS97 (Sheldrick, 2008)'
_computing_structure_refinement     'SHELXL97 (Sheldrick, 2008)'
_computing_molecular_graphics     'SHELXTL (Sheldrick, 2008)'
_computing_publication_material     'SHELXL97 (Sheldrick, 2008)'
loop_
    _atom_site_type_symbol
    _atom_site_label
    _atom_site_fract_x
    _atom_site_fract_y
    _atom_site_fract_z
    _atom_site_U_iso_or_equiv
    _atom_site_adp_type
    _atom_site_calc_flag
    _atom_site_refinement_flags
    _atom_site_occupancy
    _atom_site_symmetry_multiplicity
    _atom_site_disorder_assembly
    _atom_site_disorder_group
    O O1 0.56753(10) 1.02852(4) 0.79960(12) 0.0256(2) Uani d . 1 1 . .
    N N1 0.71048(10) 0.91596(4) 0.62713(13) 0.0169(2) Uani d . 1 1 . .
    N N2 0.67267(10) 0.97037(4) 0.66237(13) 0.0168(2) Uani d . 1 1 . .
    N N3 0.96041(11) 1.02330(5) 0.76512(14) 0.0215(2) Uani d . 1 1 . .
    C C1 0.96119(13) 0.85347(5) 0.51788(16) 0.0181(3) Uani d . 1 1 . .
    C C2 1.05711(13) 0.88660(5) 0.65379(17) 0.0209(3) Uani d . 1 1 . .
    H H2 1.0268 0.9196 0.6931 0.025 Uiso calc R 1 1 . .
    C C3 1.19243(14) 0.87026(6) 0.72619(18) 0.0254(3) Uani d . 1 1 . .
    H H3 1.2528 0.8918 0.8163 0.030 Uiso calc R 1 1 . .
    C C4 1.24244(14) 0.82064(6) 0.66544(19) 0.0276(3) Uani d . 1 1 . .
    H H4 1.3355 0.8104 0.7139 0.033 Uiso calc R 1 1 . .
    C C5 1.15428(14) 0.78817(6) 0.53671(18) 0.0256(3) Uani d . 1 1 . .
    H H5 1.1883 0.7561 0.4971 0.031 Uiso calc R 1 1 . .
    C C6 1.01021(13) 0.80235(5) 0.46098(16) 0.0211(3) Uani d . 1 1 . .
    C C7 0.91593(14) 0.76766(5) 0.33701(17) 0.0233(3) Uani d . 1 1 . .
    H H7 0.9479 0.7345 0.3007 0.028 Uiso calc R 1 1 . .
    C C8 0.77543(14) 0.78134(5) 0.26632(16) 0.0212(3) Uani d . 1 1 . .
    C C9 0.67714(15) 0.74428(6) 0.14834(18) 0.0271(3) Uani d . 1 1 . .
    H H9 0.7073 0.7099 0.1173 0.033 Uiso calc R 1 1 . .
    C C10 0.54048(15) 0.75826(6) 0.08056(18) 0.0286(3) Uani d . 1 1 . .
    H H10 0.4782 0.7336 0.0035 0.034 Uiso calc R 1 1 . .
    C C11 0.49232(14) 0.81050(6) 0.12697(17) 0.0245(3) Uani d . 1 1 . .
    H H11 0.3987 0.8200 0.0787 0.029 Uiso calc R 1 1 . .
    C C12 0.58172(13) 0.84699(5) 0.24163(16) 0.0201(3) Uani d . 1 1 . .
    H H12 0.5483 0.8809 0.2711 0.024 Uiso calc R 1 1 . .
    C C13 0.72615(13) 0.83364(5) 0.31691(16) 0.0180(3) Uani d . 1 1 . .
    C C14 0.82019(13) 0.86851(5) 0.44328(15) 0.0169(3) Uani d . 1 1 . .
    C C15 0.76793(12) 0.92032(5) 0.50670(15) 0.0158(3) Uani d . 1 1 . .
    C C16 0.77237(12) 0.97959(5) 0.43933(16) 0.0168(3) Uani d . 1 1 . .
    H H16A 0.7102 0.9837 0.3187 0.020 Uiso calc R 1 1 . .
    H H16B 0.8659 0.9900 0.4446 0.020 Uiso calc R 1 1 . .
    C C17 0.72303(12) 1.01539(5) 0.56842(16) 0.0161(3) Uani d . 1 1 . .
    H H17 0.6460 1.0402 0.5030 0.019 Uiso calc R 1 1 . .
    C C18 0.83723(12) 1.04959(5) 0.69927(15) 0.0166(3) Uani d . 1 1 . .
    C C19 0.81301(14) 1.10378(5) 0.74894(17) 0.0219(3) Uani d . 1 1 . .
    H H19 0.7262 1.1206 0.7005 0.026 Uiso calc R 1 1 . .
    C C20 0.92081(15) 1.13239(6) 0.87233(18) 0.0268(3) Uani d . 1 1 . .
    H H20 0.9077 1.1690 0.9069 0.032 Uiso calc R 1 1 . .
    C C21 1.04791(14) 1.10572(6) 0.94313(17) 0.0262(3) Uani d . 1 1 . .
    H H21 1.1217 1.1237 1.0271 0.031 Uiso calc R 1 1 . .
    C C22 1.06228(14) 1.05162(6) 0.88576(17) 0.0250(3) Uani d . 1 1 . .
    H H22 1.1479 1.0337 0.9337 0.030 Uiso calc R 1 1 . .
    C C23 0.59907(12) 0.97977(5) 0.77386(16) 0.0178(3) Uani d . 1 1 . .
    C C24 0.55832(13) 0.92892(6) 0.85831(17) 0.0231(3) Uani d . 1 1 . .
    H H24A 0.5094 0.9410 0.9363 0.035 Uiso calc R 1 1 . .
    H H24B 0.6403 0.9084 0.9245 0.035 Uiso calc R 1 1 . .
    H H24C 0.4992 0.9048 0.7681 0.035 Uiso calc R 1 1 . .
loop_
    _atom_site_aniso_label
    _atom_site_aniso_U_11
    _atom_site_aniso_U_22
    _atom_site_aniso_U_33
    _atom_site_aniso_U_12
    _atom_site_aniso_U_13
    _atom_site_aniso_U_23
    O1 0.0268(5) 0.0234(5) 0.0315(5) 0.0046(4) 0.0160(4) -0.0018(4)
    N1 0.0169(5) 0.0145(5) 0.0197(5) -0.0002(4) 0.0066(4) -0.0027(4)
    N2 0.0174(5) 0.0137(5) 0.0208(5) -0.0006(4) 0.0086(4) -0.0014(4)
    N3 0.0190(5) 0.0223(6) 0.0210(5) -0.0005(4) 0.0037(4) -0.0005(4)
    C1 0.0212(6) 0.0173(6) 0.0190(6) 0.0007(5) 0.0108(5) 0.0037(5)
    C2 0.0223(6) 0.0196(7) 0.0229(6) 0.0005(5) 0.0101(5) 0.0018(5)
    C3 0.0217(7) 0.0298(8) 0.0242(7) -0.0001(5) 0.0068(5) 0.0035(6)
    C4 0.0209(7) 0.0313(8) 0.0320(7) 0.0074(6) 0.0107(6) 0.0086(6)
    C5 0.0282(7) 0.0224(7) 0.0309(7) 0.0087(6) 0.0160(6) 0.0061(6)
    C6 0.0251(7) 0.0194(7) 0.0229(6) 0.0042(5) 0.0134(5) 0.0045(5)
    C7 0.0340(8) 0.0168(7) 0.0246(7) 0.0045(5) 0.0173(6) -0.0004(5)
    C8 0.0300(7) 0.0186(7) 0.0185(6) -0.0006(5) 0.0130(5) -0.0001(5)
    C9 0.0391(8) 0.0210(7) 0.0247(7) -0.0014(6) 0.0153(6) -0.0065(5)
    C10 0.0371(8) 0.0271(8) 0.0217(7) -0.0097(6) 0.0097(6) -0.0082(6)
    C11 0.0256(7) 0.0263(7) 0.0207(6) -0.0040(5) 0.0062(5) -0.0011(5)
    C12 0.0254(7) 0.0174(6) 0.0190(6) -0.0002(5) 0.0095(5) 0.0005(5)
    C13 0.0244(6) 0.0157(6) 0.0169(6) -0.0012(5) 0.0106(5) 0.0009(5)
    C14 0.0213(6) 0.0156(6) 0.0166(6) 0.0002(5) 0.0100(5) 0.0019(5)
    C15 0.0130(5) 0.0176(6) 0.0158(6) -0.0014(4) 0.0034(4) -0.0014(5)
    C16 0.0171(6) 0.0168(6) 0.0171(6) -0.0011(5) 0.0062(5) -0.0004(5)
    C17 0.0171(6) 0.0139(6) 0.0177(6) 0.0008(5) 0.0064(5) 0.0015(5)
    C18 0.0187(6) 0.0174(6) 0.0152(6) -0.0019(5) 0.0078(5) 0.0019(5)
    C19 0.0220(6) 0.0212(7) 0.0238(6) 0.0001(5) 0.0095(5) -0.0011(5)
    C20 0.0333(8) 0.0222(7) 0.0274(7) -0.0057(6) 0.0132(6) -0.0081(6)
    C21 0.0259(7) 0.0324(8) 0.0200(6) -0.0104(6) 0.0071(5) -0.0053(6)
    C22 0.0189(7) 0.0320(8) 0.0213(6) -0.0017(5) 0.0026(5) 0.0000(6)
    C23 0.0129(6) 0.0228(7) 0.0174(6) -0.0004(5) 0.0045(5) -0.0026(5)
    C24 0.0215(6) 0.0274(7) 0.0237(6) -0.0015(5) 0.0119(5) -0.0004(5)
_geom_special_details
;
All e.s.d.'s (except the e.s.d. in the dihedral angle between two l.s. planes)
are estimated using the full covariance matrix. The cell e.s.d.'s are taken
into account individually in the estimation of e.s.d.'s in distances, angles
and torsion angles; correlations between e.s.d.'s in cell parameters are only
used when they are defined by crystal symmetry. An approximate (isotropic)
treatment of cell e.s.d.'s is used for estimating e.s.d.'s involving l.s.
planes.
;
loop_
    _geom_bond_atom_site_label_1
    _geom_bond_atom_site_label_2
    _geom_bond_site_symmetry_2
    _geom_bond_distance
    _geom_bond_publ_flag
    O1 C23 . 1.2298(15) ?
    N1 C15 . 1.2844(15) ?
    N1 N2 . 1.3957(13) ?
    N2 C23 . 1.3578(15) ?
    N2 C17 . 1.4862(15) ?
    N3 C22 . 1.3406(17) ?
    N3 C18 . 1.3420(16) ?
    C1 C14 . 1.4071(17) ?
    C1 C2 . 1.4321(18) ?
    C1 C6 . 1.4355(18) ?
    C2 C3 . 1.3630(18) ?
    C2 H2 . 0.9300 ?
    C3 C4 . 1.4244(19) ?
    C3 H3 . 0.9300 ?
    C4 C5 . 1.359(2) ?
    C4 H4 . 0.9300 ?
    C5 C6 . 1.4305(18) ?
    C5 H5 . 0.9300 ?
    C6 C7 . 1.3966(19) ?
    C7 C8 . 1.3923(19) ?
    C7 H7 . 0.9300 ?
    C8 C9 . 1.4274(19) ?
    C8 C13 . 1.4396(17) ?
    C9 C10 . 1.358(2) ?
    C9 H9 . 0.9300 ?
    C10 C11 . 1.420(2) ?
    C10 H10 . 0.9300 ?
    C11 C12 . 1.3651(18) ?
    C11 H11 . 0.9300 ?
    C12 C13 . 1.4290(18) ?
    C12 H12 . 0.9300 ?
    C13 C14 . 1.4075(17) ?
    C14 C15 . 1.4874(16) ?
    C15 C16 . 1.5052(17) ?
    C16 C17 . 1.5402(16) ?
    C16 H16A . 0.9700 ?
    C16 H16B . 0.9700 ?
    C17 C18 . 1.5168(17) ?
    C17 H17 . 0.9800 ?
    C18 C19 . 1.3852(17) ?
    C19 C20 . 1.3871(19) ?
    C19 H19 . 0.9300 ?
    C20 C21 . 1.382(2) ?
    C20 H20 . 0.9300 ?
    C21 C22 . 1.3806(19) ?
    C21 H21 . 0.9300 ?
    C22 H22 . 0.9300 ?
    C23 C24 . 1.5009(17) ?
    C24 H24A . 0.9600 ?
    C24 H24B . 0.9600 ?
    C24 H24C . 0.9600 ?
loop_
    _geom_angle_atom_site_label_1
    _geom_angle_atom_site_label_2
    _geom_angle_atom_site_label_3
    _geom_angle_site_symmetry_1
    _geom_angle_site_symmetry_3
    _geom_angle
    _geom_angle_publ_flag
    C15 N1 N2 . . 107.53(10) ?
    C23 N2 N1 . . 122.08(10) ?
    C23 N2 C17 . . 124.83(10) ?
    N1 N2 C17 . . 113.08(9) ?
    C22 N3 C18 . . 117.04(11) ?
    C14 C1 C2 . . 122.05(11) ?
    C14 C1 C6 . . 119.33(11) ?
    C2 C1 C6 . . 118.58(11) ?
    C3 C2 C1 . . 120.69(12) ?
    C3 C2 H2 . . 119.7 ?
    C1 C2 H2 . . 119.7 ?
    C2 C3 C4 . . 120.79(13) ?
    C2 C3 H3 . . 119.6 ?
    C4 C3 H3 . . 119.6 ?
    C5 C4 C3 . . 120.07(12) ?
    C5 C4 H4 . . 120.0 ?
    C3 C4 H4 . . 120.0 ?
    C4 C5 C6 . . 121.29(12) ?
    C4 C5 H5 . . 119.4 ?
    C6 C5 H5 . . 119.4 ?
    C7 C6 C5 . . 122.26(12) ?
    C7 C6 C1 . . 119.24(12) ?
    C5 C6 C1 . . 118.48(12) ?
    C8 C7 C6 . . 121.84(12) ?
    C8 C7 H7 . . 119.1 ?
    C6 C7 H7 . . 119.1 ?
    C7 C8 C9 . . 122.02(12) ?
    C7 C8 C13 . . 119.38(12) ?
    C9 C8 C13 . . 118.57(12) ?
    C10 C9 C8 . . 121.28(12) ?
    C10 C9 H9 . . 119.4 ?
    C8 C9 H9 . . 119.4 ?
    C9 C10 C11 . . 120.18(12) ?
    C9 C10 H10 . . 119.9 ?
    C11 C10 H10 . . 119.9 ?
    C12 C11 C10 . . 120.81(13) ?
    C12 C11 H11 . . 119.6 ?
    C10 C11 H11 . . 119.6 ?
    C11 C12 C13 . . 120.73(12) ?
    C11 C12 H12 . . 119.6 ?
    C13 C12 H12 . . 119.6 ?
    C14 C13 C12 . . 122.48(11) ?
    C14 C13 C8 . . 119.07(11) ?
    C12 C13 C8 . . 118.40(11) ?
    C1 C14 C13 . . 121.05(11) ?
    C1 C14 C15 . . 119.46(11) ?
    C13 C14 C15 . . 119.39(11) ?
    N1 C15 C14 . . 119.44(11) ?
    N1 C15 C16 . . 114.67(10) ?
    C14 C15 C16 . . 125.87(10) ?
    C15 C16 C17 . . 102.42(9) ?
    C15 C16 H16A . . 111.3 ?
    C17 C16 H16A . . 111.3 ?
    C15 C16 H16B . . 111.3 ?
    C17 C16 H16B . . 111.3 ?
    H16A C16 H16B . . 109.2 ?
    N2 C17 C18 . . 110.17(9) ?
    N2 C17 C16 . . 100.90(9) ?
    C18 C17 C16 . . 114.22(10) ?
    N2 C17 H17 . . 110.4 ?
    C18 C17 H17 . . 110.4 ?
    C16 C17 H17 . . 110.4 ?
    N3 C18 C19 . . 123.05(11) ?
    N3 C18 C17 . . 115.51(10) ?
    C19 C18 C17 . . 121.42(11) ?
    C18 C19 C20 . . 118.69(12) ?
    C18 C19 H19 . . 120.7 ?
    C20 C19 H19 . . 120.7 ?
    C21 C20 C19 . . 119.04(13) ?
    C21 C20 H20 . . 120.5 ?
    C19 C20 H20 . . 120.5 ?
    C22 C21 C20 . . 118.17(12) ?
    C22 C21 H21 . . 120.9 ?
    C20 C21 H21 . . 120.9 ?
    N3 C22 C21 . . 124.00(12) ?
    N3 C22 H22 . . 118.0 ?
    C21 C22 H22 . . 118.0 ?
    O1 C23 N2 . . 119.56(11) ?
    O1 C23 C24 . . 123.16(11) ?
    N2 C23 C24 . . 117.27(11) ?
    C23 C24 H24A . . 109.5 ?
    C23 C24 H24B . . 109.5 ?
    H24A C24 H24B . . 109.5 ?
    C23 C24 H24C . . 109.5 ?
    H24A C24 H24C . . 109.5 ?
    H24B C24 H24C . . 109.5 ?
loop_
    _geom_torsion_atom_site_label_1
    _geom_torsion_atom_site_label_2
    _geom_torsion_atom_site_label_3
    _geom_torsion_atom_site_label_4
    _geom_torsion_site_symmetry_1
    _geom_torsion_site_symmetry_2
    _geom_torsion_site_symmetry_3
    _geom_torsion_site_symmetry_4
    _geom_torsion
    _geom_torsion_publ_flag
    C15 N1 N2 C23 . . . . 174.55(11) ?
    C15 N1 N2 C17 . . . . -6.35(13) ?
    C14 C1 C2 C3 . . . . 178.56(12) ?
    C6 C1 C2 C3 . . . . 0.70(18) ?
    C1 C2 C3 C4 . . . . 1.56(19) ?
    C2 C3 C4 C5 . . . . -1.6(2) ?
    C3 C4 C5 C6 . . . . -0.7(2) ?
    C4 C5 C6 C7 . . . . -175.71(12) ?
    C4 C5 C6 C1 . . . . 2.95(19) ?
    C14 C1 C6 C7 . . . . -2.10(18) ?
    C2 C1 C6 C7 . . . . 175.81(11) ?
    C14 C1 C6 C5 . . . . 179.20(11) ?
    C2 C1 C6 C5 . . . . -2.89(17) ?
    C5 C6 C7 C8 . . . . 178.87(12) ?
    C1 C6 C7 C8 . . . . 0.22(19) ?
    C6 C7 C8 C9 . . . . -175.89(12) ?
    C6 C7 C8 C13 . . . . 2.32(19) ?
    C7 C8 C9 C10 . . . . -179.99(12) ?
    C13 C8 C9 C10 . . . . 1.78(19) ?
    C8 C9 C10 C11 . . . . -0.3(2) ?
    C9 C10 C11 C12 . . . . -0.9(2) ?
    C10 C11 C12 C13 . . . . 0.39(19) ?
    C11 C12 C13 C14 . . . . -176.25(11) ?
    C11 C12 C13 C8 . . . . 1.16(18) ?
    C7 C8 C13 C14 . . . . -2.97(17) ?
    C9 C8 C13 C14 . . . . 175.30(11) ?
    C7 C8 C13 C12 . . . . 179.53(11) ?
    C9 C8 C13 C12 . . . . -2.20(17) ?
    C2 C1 C14 C13 . . . . -176.43(11) ?
    C6 C1 C14 C13 . . . . 1.41(18) ?
    C2 C1 C14 C15 . . . . -0.08(18) ?
    C6 C1 C14 C15 . . . . 177.76(10) ?
    C12 C13 C14 C1 . . . . 178.50(11) ?
    C8 C13 C14 C1 . . . . 1.11(17) ?
    C12 C13 C14 C15 . . . . 2.16(17) ?
    C8 C13 C14 C15 . . . . -175.24(10) ?
    N2 N1 C15 C14 . . . . 179.49(10) ?
    N2 N1 C15 C16 . . . . -1.87(13) ?
    C1 C14 C15 N1 . . . . -95.42(14) ?
    C13 C14 C15 N1 . . . . 80.99(14) ?
    C1 C14 C15 C16 . . . . 86.11(15) ?
    C13 C14 C15 C16 . . . . -97.48(14) ?
    N1 C15 C16 C17 . . . . 8.65(13) ?
    C14 C15 C16 C17 . . . . -172.82(11) ?
    C23 N2 C17 C18 . . . . 69.14(14) ?
    N1 N2 C17 C18 . . . . -109.93(11) ?
    C23 N2 C17 C16 . . . . -169.81(11) ?
    N1 N2 C17 C16 . . . . 11.12(12) ?
    C15 C16 C17 N2 . . . . -10.80(11) ?
    C15 C16 C17 C18 . . . . 107.34(11) ?
    C22 N3 C18 C19 . . . . 0.75(18) ?
    C22 N3 C18 C17 . . . . -177.77(10) ?
    N2 C17 C18 N3 . . . . 73.20(13) ?
    C16 C17 C18 N3 . . . . -39.52(14) ?
    N2 C17 C18 C19 . . . . -105.35(12) ?
    C16 C17 C18 C19 . . . . 141.94(11) ?
    N3 C18 C19 C20 . . . . 0.06(19) ?
    C17 C18 C19 C20 . . . . 178.49(11) ?
    C18 C19 C20 C21 . . . . -0.82(19) ?
    C19 C20 C21 C22 . . . . 0.74(19) ?
    C18 N3 C22 C21 . . . . -0.84(19) ?
    C20 C21 C22 N3 . . . . 0.1(2) ?
    N1 N2 C23 O1 . . . . -179.52(10) ?
    C17 N2 C23 O1 . . . . 1.48(18) ?
    N1 N2 C23 C24 . . . . -0.39(16) ?
    C17 N2 C23 C24 . . . . -179.38(10) ?
loop_
    _geom_hbond_atom_site_label_D
    _geom_hbond_atom_site_label_H
    _geom_hbond_atom_site_label_A
    _geom_hbond_site_symmetry_A
    _geom_hbond_distance_DH
    _geom_hbond_distance_HA
    _geom_hbond_distance_DA
    _geom_hbond_angle_DHA
    _geom_hbond_publ_flag
    C12 H12 O1 3_676 0.93 2.42 3.2745(16) 153 yes
    C24 H24A O1 3_677 0.96 2.58 3.5265(16) 167 yes
