# Supplementary material for: 1-[3-(Anthracen-9-yl)-5-(pyridin-2-yl)-4,5-dihydro-1H-pyrazol-1-yl]ethanone
Source: Acta Crystallogr Sect E Struct Rep Online. 2012 Apr 13;68(Pt 5):o1370. doi: 10.1107/S160053681201505X (PMC3344501; doi:10.1107/S160053681201505X)
Supplement: Supplementary file 2 [file e-68-o1370-Isup2.hkl]

# 
# h,k,l, Fc-squared, Fo-squared, sigma(Fo-squared) and status flag 
# 
data_I
_shelx_title ' _R80719a                    New: P21/c' 
_shelx_refln_list_code          4 
_shelx_F_calc_maximum      108.24 
_exptl_crystal_F_000       768.00 
_reflns_d_resolution_high  0.8107 
 
loop_ 
 _symmetry_equiv_pos_as_xyz 
 'x, y, z' 
 '-x, y+1/2, -z+1/2' 
 '-x, -y, -z' 
 'x, -y-1/2, z-1/2' 
 
_cell_length_a    10.1768 
_cell_length_b    23.6035 
_cell_length_c     7.9994 
_cell_angle_alpha  90.000 
_cell_angle_beta  109.134 
_cell_angle_gamma  90.000 
 
_shelx_F_squared_multiplier     1.000 
 
loop_ 
 _refln_index_h 
 _refln_index_k 
 _refln_index_l 
 _refln_F_squared_calc 
 _refln_F_squared_meas 
 _refln_F_squared_sigma 
 _refln_observed_status 
   2   0   0       44.72       34.16      1.51 o 
   3   0   0       25.93       31.39      4.46 o 
   4   0   0     5442.89     5285.96     73.56 o 
   5   0   0      305.18      428.54     11.60 o 
   6   0   0      508.74      534.60     15.86 o 
   7   0   0        0.03        0.93      1.16 o 
   8   0   0     1971.95     1902.26     50.53 o 
   9   0   0      328.20      319.50     14.56 o 
  10   0   0      146.56      143.72      7.00 o 
  11   0   0      152.10      133.36      7.41 o 
   1   1   0     2500.56     2007.38     24.01 o 
   2   1   0     4119.95     3666.83     50.69 o 
   3   1   0      101.17       83.80      3.91 o 
   4   1   0      771.18      715.64     22.91 o 
   5   1   0     1131.83     1289.64     70.36 o 
   6   1   0      156.53      167.77      6.40 o 
   7   1   0        3.76        6.36      2.54 o 
   8   1   0       13.54       16.59      4.32 o 
   9   1   0       50.86       43.03      7.77 o 
  10   1   0       76.13       85.98      4.90 o 
  11   1   0        3.09        6.26      2.48 o 
   1   2   0      228.12      220.74      6.46 o 
   2   2   0      334.60      289.57      5.24 o 
   4   2   0      158.42      162.10      3.40 o 
   5   2   0      357.15      390.27     12.72 o 
   6   2   0      471.36      495.75     10.64 o 
   7   2   0      179.36      204.29     10.59 o 
   8   2   0      500.04      542.34     11.67 o 
   9   2   0       88.82       84.43      6.44 o 
  10   2   0       78.42       78.47     15.27 o 
  11   2   0       90.49       91.71      8.84 o 
   1   3   0       14.65       13.31      0.52 o 
   2   3   0     1088.39      958.99     36.58 o 
   3   3   0      242.86      255.52     11.16 o 
   4   3   0       27.73       28.07      2.45 o 
   5   3   0       22.62       29.10      5.44 o 
   6   3   0       21.26       20.32      3.08 o 
   7   3   0       58.97       62.34      5.45 o 
   8   3   0      183.17      165.79      7.42 o 
   9   3   0      130.16      102.82      6.12 o 
  10   3   0      132.02      133.01      5.72 o 
  11   3   0        0.11        4.68      2.05 o 
   0   4   0      931.60      873.00      7.09 o 
   2   4   0        0.52        6.09      1.25 o 
   3   4   0      488.95      464.81      3.06 o 
   4   4   0       96.38       86.83      2.40 o 
   5   4   0      278.51      297.06      9.95 o 
   6   4   0        6.75        5.34      2.59 o 
   7   4   0      190.33      188.21      9.74 o 
   8   4   0      206.56      212.74     15.64 o 
   9   4   0      507.43      478.00     14.90 o 
  10   4   0       14.06       15.45      5.45 o 
  11   4   0      125.65      118.71      7.92 o 
   1   5   0     4039.45     3281.25     32.18 o 
   2   5   0       75.26       67.51      1.63 o 
   3   5   0      108.86      123.31      8.49 o 
   4   5   0     1386.91     1392.24     48.03 o 
   5   5   0      307.54      320.25     13.47 o 
   6   5   0       10.88       18.31      3.23 o 
   7   5   0       67.71       75.82      4.59 o 
   8   5   0     2609.47     2416.85     50.30 o 
   9   5   0      147.04      144.56      9.68 o 
  10   5   0        7.13        5.94      1.60 o 
  11   5   0        1.36        0.25      2.24 o 
   0   6   0       33.49       45.96      1.07 o 
   1   6   0      196.26      169.77      1.48 o 
   2   6   0        0.32        1.01      0.72 o 
   3   6   0      565.07      591.01      4.51 o 
   4   6   0       71.43       92.39      4.92 o 
   5   6   0      430.45      390.71     12.85 o 
   6   6   0      172.67      179.12     10.40 o 
   7   6   0      220.58      214.38      7.30 o 
   8   6   0      467.19      510.08     12.68 o 
   9   6   0       73.87       52.31      9.31 o 
  10   6   0       33.66       31.85      3.88 o 
  11   6   0       46.78       41.57      6.89 o 
   1   7   0      239.45      242.77      1.90 o 
   2   7   0       99.49      102.71      2.80 o 
   3   7   0      429.52      448.67      4.65 o 
   4   7   0       23.82       28.24      3.69 o 
   5   7   0      587.93      602.63     37.96 o 
   6   7   0      430.32      414.63     35.40 o 
   7   7   0      146.45      144.96      8.49 o 
   8   7   0       36.47       24.39      3.35 o 
   9   7   0      368.75      335.25     10.53 o 
  10   7   0       14.73        9.06      1.95 o 
  11   7   0        0.27        1.62      2.47 o 
   0   8   0     2749.29     2548.14     28.96 o 
   1   8   0     1210.43     1208.20     10.86 o 
   2   8   0        2.42        1.37      0.69 o 
   3   8   0       25.52       21.94      1.36 o 
   4   8   0      539.01      588.43     10.73 o 
   5   8   0       30.79       24.64      3.97 o 
   6   8   0       37.14       35.34      6.33 o 
   7   8   0      235.40      226.03      5.64 o 
   8   8   0      983.06     1048.81     25.33 o 
   9   8   0       31.91       34.85      5.27 o 
  10   8   0       32.58       34.32      4.90 o 
  11   8   0       10.60        7.83      2.43 o 
   1   9   0      214.53      243.07      5.00 o 
   2   9   0       60.23       66.87      2.73 o 
   3   9   0      111.56      126.22      3.93 o 
   4   9   0       13.62       19.43      1.44 o 
   5   9   0     1013.38     1120.69     18.38 o 
   6   9   0      152.24      146.69      6.66 o 
   7   9   0       86.67       89.19      5.60 o 
   8   9   0       73.01       72.40     11.49 o 
   9   9   0       27.40       22.46      3.96 o 
  10   9   0       79.55       63.59      9.54 o 
  11   9   0        1.13        5.14      2.05 o 
   0  10   0       32.02       25.06      0.73 o 
   1  10   0      334.85      354.58      4.73 o 
   2  10   0      438.09      450.70      6.53 o 
   3  10   0        3.19        3.20      1.02 o 
   4  10   0     1225.58     1296.08     22.94 o 
   5  10   0       52.36       43.14      2.49 o 
   6  10   0       62.63       68.18      3.49 o 
   7  10   0       12.68       11.64      2.26 o 
   8  10   0      529.62      556.22     13.87 o 
   9  10   0       24.76       32.97      5.81 o 
  10  10   0       80.20       61.02      9.39 o 
  11  10   0        9.08       11.18      3.03 o 
   1  11   0     2226.89     2177.54     50.14 o 
   2  11   0        2.75        2.51      0.59 o 
   3  11   0     1246.51     1259.66     17.43 o 
   4  11   0       14.90       28.17      2.19 o 
   5  11   0     2362.85     2310.53     55.65 o 
   6  11   0      244.52      237.34      3.85 o 
   7  11   0      568.74      559.78     16.59 o 
   8  11   0      382.83      386.18     16.62 o 
   9  11   0        1.30        3.73      2.04 o 
  10  11   0       49.26       36.70      5.11 o 
   0  12   0      382.89      449.25      8.32 o 
   1  12   0     3210.68     3188.33     42.92 o 
   2  12   0      685.96      761.51     25.12 o 
   3  12   0      618.11      635.53     10.86 o 
   4  12   0      707.21      750.34     17.28 o 
   5  12   0      689.48      673.43     15.08 o 
   6  12   0      758.90      754.99     15.28 o 
   7  12   0      248.30      242.34      6.96 o 
   8  12   0      240.53      229.60      7.38 o 
   9  12   0       68.22       52.41      4.27 o 
  10  12   0        5.73        4.75      1.70 o 
   1  13   0      497.06      495.03      7.22 o 
   2  13   0      102.43      128.06      4.25 o 
   3  13   0       22.00       18.46      2.17 o 
   4  13   0      109.49      119.10      4.12 o 
   5  13   0      896.76      930.68     25.07 o 
   6  13   0      181.06      178.08      6.24 o 
   7  13   0       16.53       16.31      2.97 o 
   8  13   0       15.73       15.87      3.51 o 
   9  13   0       33.67       33.19      4.92 o 
  10  13   0        0.14        3.46      1.64 o 
   0  14   0      800.33      887.35     26.84 o 
   1  14   0      250.69      290.93     14.10 o 
   2  14   0      119.40      103.52      5.83 o 
   3  14   0      303.47      322.43      9.24 o 
   4  14   0        2.35        3.30      2.08 o 
   5  14   0      149.11      135.88      6.27 o 
   6  14   0       46.35       42.96      3.53 o 
   7  14   0       97.23       95.63      4.33 o 
   8  14   0       63.09       59.17      4.23 o 
   9  14   0        9.48        7.80      2.38 o 
  10  14   0       34.83       35.69      6.33 o 
   1  15   0     2042.84     2145.22     42.26 o 
   2  15   0        8.22        2.66      1.91 o 
   3  15   0      468.41      469.63     18.04 o 
   4  15   0      366.24      354.41      8.34 o 
   5  15   0      198.03      197.60      4.00 o 
   6  15   0      395.35      408.38     10.48 o 
   7  15   0      205.14      215.10      7.06 o 
   8  15   0       12.80       11.74      3.36 o 
   9  15   0       17.61       14.91      3.35 o 
  10  15   0      109.03      152.36      8.03 o 
   0  16   0      386.99      378.34     14.13 o 
   1  16   0       44.43       42.48      2.79 o 
   2  16   0      173.63      186.95      9.74 o 
   3  16   0      388.71      381.52     13.58 o 
   4  16   0       30.81       30.91      2.33 o 
   5  16   0       98.78      101.05      5.73 o 
   6  16   0      238.18      224.97     16.21 o 
   7  16   0      181.01      168.74      9.50 o 
   8  16   0        7.07       10.31      2.40 o 
   9  16   0        6.24        3.76      2.22 o 
   1  17   0       94.49       94.07      7.48 o 
   2  17   0       46.62       42.55      4.05 o 
   3  17   0       20.97       25.99      7.36 o 
   4  17   0     1271.32     1301.49     24.19 o 
   5  17   0      763.76      805.02     43.70 o 
   6  17   0       55.46       50.27      9.03 o 
   7  17   0       49.98       44.14      9.15 o 
   8  17   0        4.05        4.85      2.57 o 
   9  17   0        4.42        3.25      3.17 o 
   0  18   0     1764.06     1946.04     72.51 o 
   1  18   0      716.38      726.93     20.69 o 
   2  18   0       49.71       44.92      3.45 o 
   3  18   0      248.31      261.56     18.93 o 
   4  18   0      122.33      112.45      5.52 o 
   5  18   0       22.51       27.36      5.59 o 
   6  18   0       89.18       78.76      5.62 o 
   7  18   0       49.78       47.97      7.90 o 
   8  18   0        6.21        4.58      2.08 o 
   9  18   0      322.40      354.18     18.20 o 
   1  19   0       16.79       12.70      3.75 o 
   2  19   0       18.25       14.12      4.54 o 
   3  19   0        0.75       -1.17      2.65 o 
   4  19   0      646.36      642.07     20.33 o 
   5  19   0        6.35        6.13      2.28 o 
   6  19   0       10.59       10.14      3.72 o 
   7  19   0      139.49      132.25      5.68 o 
   8  19   0       58.15       67.29      7.17 o 
   0  20   0      790.25      860.05     23.54 o 
   1  20   0      165.43      158.27      7.00 o 
   2  20   0      681.46      654.35     13.20 o 
   3  20   0        7.72        9.31      2.31 o 
   4  20   0      106.12      100.04      7.51 o 
   5  20   0        0.15       -0.78      2.89 o 
   6  20   0      618.54      632.95     23.91 o 
   7  20   0       27.56       22.87      4.79 o 
   8  20   0        2.73        1.86      2.03 o 
   1  21   0      156.65      139.94      7.94 o 
   2  21   0      139.53      150.33      9.24 o 
   3  21   0      749.14      805.24     32.19 o 
   4  21   0       35.35       35.03      6.75 o 
   5  21   0      180.46      179.41      7.02 o 
   6  21   0       24.56       21.91      5.74 o 
   7  21   0       40.76       36.88      9.10 o 
   8  21   0        8.66        6.78      2.97 o 
   0  22   0      432.74      427.12     18.42 o 
   1  22   0      245.42      265.60      6.60 o 
   2  22   0      169.15      168.31      5.07 o 
   3  22   0      398.99      431.29     37.57 o 
   4  22   0       27.49       24.55      4.68 o 
   5  22   0      122.90      125.51      6.15 o 
   6  22   0       32.28       28.39      7.28 o 
   7  22   0      239.73      227.22     14.10 o 
   1  23   0      384.05      388.21     14.30 o 
   2  23   0      312.56      327.87     10.23 o 
   3  23   0      805.29      837.66     24.01 o 
   4  23   0       17.94       15.92      3.76 o 
   5  23   0       41.41       38.51      7.52 o 
   6  23   0      314.07      343.56      9.46 o 
   7  23   0        0.81       -1.73      3.34 o 
   0  24   0      202.43      225.49     10.75 o 
   1  24   0        5.07        4.07      1.51 o 
   2  24   0      777.73      794.54     29.49 o 
   3  24   0       23.16       17.25      4.34 o 
   4  24   0       27.52       22.85      6.02 o 
   5  24   0       76.43       70.94      4.83 o 
   6  24   0       93.87       96.59     10.35 o 
   1  25   0       23.65       19.04      4.11 o 
   2  25   0       41.47       32.62     10.07 o 
   3  25   0       79.62       83.19      3.49 o 
   4  25   0        0.00        0.57      1.95 o 
   5  25   0       49.71       61.02      3.78 o 
   6  25   0        0.19        2.11      2.20 o 
   0  26   0      162.30      144.35     12.44 o 
   1  26   0       31.99       32.27      5.59 o 
   2  26   0      493.24      505.08     28.18 o 
   3  26   0       58.31       48.27      4.50 o 
   4  26   0        8.94        7.12      2.61 o 
   5  26   0       37.57       33.22     10.61 o 
   1  27   0       26.90       26.41      6.64 o 
   2  27   0       42.78       41.84      3.78 o 
   3  27   0       24.16       14.97      5.86 o 
   4  27   0       25.20       17.88      8.96 o 
   1  28   0       25.65       22.97     10.82 o 
   2  28   0        1.11        4.50      5.40 o 
   3  28   0        8.16        9.75      4.91 o 
 -12   1   1       39.27       37.69      7.06 o 
 -11   1   1        3.41        5.05      1.69 o 
 -10   1   1        8.45        8.47      1.80 o 
  -9   1   1       61.07       75.56      5.03 o 
  -8   1   1       45.91       51.47      3.41 o 
  -7   1   1      157.10      177.24      7.28 o 
  -6   1   1     1058.50     1058.65     21.38 o 
  -5   1   1      126.56      157.27      4.76 o 
  -4   1   1     2495.07     2342.56     42.36 o 
  -3   1   1      877.22      852.10     11.99 o 
  -2   1   1     4817.95     4165.79     38.73 o 
  -1   1   1      553.54      510.26      2.46 o 
   1   1   1     4193.07     3929.02    198.73 o 
   3   1   1     2485.90     2370.10     30.97 o 
   4   1   1      571.89      668.72     18.01 o 
   5   1   1        0.07        0.96      0.96 o 
   6   1   1       48.08       47.98      4.08 o 
   7   1   1      490.07      470.29     12.79 o 
   8   1   1      573.20      602.31     24.45 o 
   9   1   1       12.41       11.68      4.11 o 
  10   1   1       37.45       41.16      9.24 o 
  11   1   1        0.47        3.75      1.89 o 
 -12   2   1       43.54       44.21      8.26 o 
 -11   2   1       13.22       17.26      3.17 o 
 -10   2   1       11.77        5.02      2.00 o 
  -9   2   1        4.87       14.00      8.31 o 
  -8   2   1        2.69        3.38      1.19 o 
  -7   2   1       57.17       59.47      3.48 o 
  -6   2   1       18.38       17.56      2.84 o 
  -5   2   1       51.90       47.67      3.01 o 
  -4   2   1       68.30       67.47      1.88 o 
  -3   2   1      104.47      105.84      3.46 o 
  -2   2   1     1044.98      937.26     36.26 o 
  -1   2   1      370.37      425.63      6.42 o 
   0   2   1     2431.73     2060.49     37.80 o 
   1   2   1     2316.54     2030.05     41.29 o 
   2   2   1      448.04      450.07      8.09 o 
   3   2   1     3490.85     3350.29     38.64 o 
   4   2   1       19.78       13.95      2.30 o 
   5   2   1       74.58       70.40      4.27 o 
   6   2   1       68.73       75.15      8.66 o 
   7   2   1        6.26       10.15      2.99 o 
   8   2   1       64.95       71.41      6.93 o 
   9   2   1      202.12      208.89      7.26 o 
  10   2   1        4.24        5.69      3.67 o 
  11   2   1       86.68      113.52      8.72 o 
 -12   3   1       14.32       17.03      4.21 o 
 -11   3   1       22.64       20.36      3.51 o 
 -10   3   1       11.98       17.28      3.75 o 
  -9   3   1      108.18       99.76      6.40 o 
  -8   3   1      200.94      195.65      9.38 o 
  -7   3   1      393.38      409.22     12.75 o 
  -6   3   1      143.28      185.87      9.50 o 
  -5   3   1     4153.08     4059.60    121.89 o 
  -4   3   1      684.90      683.17     14.20 o 
  -3   3   1      579.61      552.58      4.95 o 
  -2   3   1      176.98      157.87      1.58 o 
   0   3   1      652.15      630.23      9.45 o 
   1   3   1     3222.89     2880.45     43.27 o 
   2   3   1     4464.87     4015.90     86.72 o 
   3   3   1      171.03      165.15      3.34 o 
   4   3   1      632.53      692.51     10.35 o 
   5   3   1        1.48        1.88      2.70 o 
   6   3   1        1.66        0.60      1.68 o 
   7   3   1       59.23       65.50      5.39 o 
   8   3   1      765.15      740.17     38.90 o 
   9   3   1        0.19        4.22      3.13 o 
  10   3   1      184.31      190.71      9.05 o 
  11   3   1      106.47      113.27     10.26 o 
 -12   4   1       26.62       25.75      4.15 o 
 -11   4   1        5.14        2.77      2.28 o 
 -10   4   1     1106.61     1103.62     32.67 o 
  -9   4   1      129.95      116.18      5.71 o 
  -8   4   1        2.52        3.51      1.30 o 
  -7   4   1       38.68       33.40      3.20 o 
  -6   4   1      117.00      153.74      9.13 o 
  -5   4   1     1257.72     1281.03     18.53 o 
  -4   4   1      108.06      105.43      4.91 o 
  -3   4   1     1273.83     1189.84     29.91 o 
  -2   4   1       11.08        6.43      0.76 o 
  -1   4   1     2035.96     1703.10     25.97 o 
   0   4   1      763.31      644.11      8.38 o 
   2   4   1      376.09      380.78     10.50 o 
   3   4   1     4503.62     4331.94     31.89 o 
   4   4   1      822.44      901.89     14.38 o 
   5   4   1      153.96      183.76      6.91 o 
   6   4   1        2.55        6.87      3.53 o 
   7   4   1      147.43      174.80      9.92 o 
   8   4   1      131.33      153.34     10.27 o 
   9   4   1        0.59        2.67      1.68 o 
  10   4   1        1.38        2.42      2.23 o 
  11   4   1        3.45        3.93      2.16 o 
 -12   5   1       34.97       41.13      7.32 o 
 -11   5   1        2.49        2.10      1.36 o 
 -10   5   1      186.48      223.15     10.60 o 
  -9   5   1       26.08       33.67      5.06 o 
  -8   5   1       99.30      102.99      4.15 o 
  -7   5   1       90.15       76.46      3.88 o 
  -6   5   1      200.83      231.12      7.06 o 
  -5   5   1        7.41       11.09      1.93 o 
  -4   5   1      213.99      237.51      3.17 o 
  -3   5   1     1472.66     1327.45     19.06 o 
  -2   5   1      286.53      282.26      4.66 o 
  -1   5   1     5877.65     5302.65    152.27 o 
   0   5   1     2903.04     2422.87     33.24 o 
   1   5   1      246.99      231.00      8.91 o 
   2   5   1      800.89      716.77     15.58 o 
   3   5   1     6201.85     5809.16     72.97 o 
   4   5   1      233.99      316.78      9.69 o 
   5   5   1       27.04       40.69      1.66 o 
   6   5   1      156.43      152.48      6.40 o 
   7   5   1      629.83      630.11     30.43 o 
   8   5   1      288.16      294.97     11.53 o 
   9   5   1       41.78       32.78      6.65 o 
  10   5   1        5.71        6.04      2.78 o 
  11   5   1       17.83       22.10      4.56 o 
 -11   6   1       15.45       13.95      2.49 o 
 -10   6   1      479.47      528.34     18.23 o 
  -9   6   1       12.72       23.43      4.00 o 
  -8   6   1      204.99      218.41     10.04 o 
  -7   6   1        2.98        3.87      2.02 o 
  -6   6   1       92.54       90.24      3.92 o 
  -5   6   1        2.04        1.03      1.04 o 
  -4   6   1      334.32      340.37      7.64 o 
  -3   6   1      203.01      198.78      2.52 o 
  -2   6   1     4163.34     3865.71     38.22 o 
  -1   6   1     4327.77     3743.22     50.14 o 
   0   6   1     2401.97     2300.50     38.44 o 
   1   6   1      551.24      489.43      5.42 o 
   2   6   1       42.43       47.23      1.46 o 
   3   6   1     1142.25     1190.30     32.37 o 
   4   6   1     1498.79     1618.67     22.49 o 
   5   6   1      166.77      169.63      8.41 o 
   6   6   1        2.77        1.57      1.28 o 
   7   6   1      262.29      289.80      9.53 o 
   8   6   1      342.78      311.01     12.60 o 
   9   6   1       96.45       79.38      6.99 o 
  10   6   1       27.21       31.52      5.04 o 
  11   6   1        0.59        1.85      1.95 o 
 -11   7   1        6.83        3.46      1.87 o 
 -10   7   1      107.81       98.52     14.36 o 
  -9   7   1      228.30      253.25      8.47 o 
  -8   7   1        0.30       -1.77      1.93 o 
  -7   7   1       15.81       19.81      3.30 o 
  -6   7   1      319.88      329.65      8.06 o 
  -5   7   1      152.93      180.85      5.34 o 
  -4   7   1      316.10      346.01      9.36 o 
  -3   7   1      953.59      910.06      8.29 o 
  -2   7   1       21.62       20.00      0.92 o 
  -1   7   1       39.37       32.70      1.08 o 
   0   7   1       35.03       36.89      1.12 o 
   1   7   1     1259.05     1188.57     20.61 o 
   2   7   1     1043.95     1006.29     31.61 o 
   3   7   1      368.39      385.44     12.04 o 
   4   7   1     1629.05     1747.42     24.25 o 
   5   7   1      136.91      165.39      6.36 o 
   6   7   1      229.83      207.93     10.69 o 
   7   7   1      305.93      324.85     15.64 o 
   8   7   1      406.93      366.23     11.83 o 
   9   7   1        7.94        4.13      2.09 o 
  10   7   1        4.21        6.18      2.43 o 
  11   7   1        0.44       -0.05      2.09 o 
 -11   8   1       39.24       49.15      7.64 o 
 -10   8   1      497.26      505.87     16.90 o 
  -9   8   1      504.57      508.51     17.42 o 
  -8   8   1      242.96      251.82      9.35 o 
  -7   8   1       96.46       91.26      4.40 o 
  -6   8   1     1059.08     1064.41     21.14 o 
  -5   8   1      244.97      243.85      7.93 o 
  -4   8   1      266.76      246.75      6.78 o 
  -3   8   1      785.37      768.61     11.10 o 
  -2   8   1      185.92      177.50      1.82 o 
  -1   8   1      246.26      263.57      1.98 o 
   0   8   1     2544.06     2357.09     22.26 o 
   1   8   1        6.63        5.21      1.47 o 
   2   8   1     1816.97     1755.32     38.42 o 
   3   8   1     2041.53     2167.25     52.98 o 
   4   8   1       23.25       31.28      2.13 o 
   5   8   1       12.22       10.45      3.02 o 
   6   8   1       26.34       27.50      5.71 o 
   7   8   1     2438.83     2442.45     44.11 o 
   8   8   1       55.10       53.05     11.50 o 
   9   8   1       18.38       14.30      3.83 o 
  10   8   1        9.48       11.32      2.90 o 
 -11   9   1        0.02        1.71      1.44 o 
 -10   9   1       29.50       26.15      5.46 o 
  -9   9   1        0.99        2.48      2.33 o 
  -8   9   1      397.33      415.28     10.74 o 
  -7   9   1      203.86      200.41      5.60 o 
  -6   9   1       29.99       28.20      3.98 o 
  -5   9   1      101.83      121.20      6.70 o 
  -4   9   1      495.21      564.04     12.27 o 
  -3   9   1        3.11        3.66      0.81 o 
  -2   9   1      855.06      891.12     13.27 o 
  -1   9   1        6.30        6.74      0.72 o 
   0   9   1      850.86      797.98     12.88 o 
   1   9   1       39.99       40.06      1.34 o 
   2   9   1     1002.44      987.19     59.48 o 
   3   9   1      691.22      694.35     10.36 o 
   4   9   1       35.89       37.75      4.40 o 
   5   9   1        0.06        2.24      1.92 o 
   6   9   1        7.11        7.99      2.08 o 
   7   9   1      102.90      103.31      6.29 o 
   8   9   1       43.28       30.97      6.76 o 
   9   9   1       31.78       30.77      6.83 o 
  10   9   1        0.36        1.64      1.27 o 
 -11  10   1      197.29      200.23      9.30 o 
 -10  10   1      517.31      541.35     18.00 o 
  -9  10   1      480.46      481.54     11.49 o 
  -8  10   1       98.52      100.56      5.83 o 
  -7  10   1        1.59        2.09      1.45 o 
  -6  10   1     1833.42     1793.14     51.95 o 
  -5  10   1       30.63       31.14      1.67 o 
  -4  10   1     1174.07     1187.07     31.23 o 
  -3  10   1      945.51     1017.70     14.27 o 
  -2  10   1      106.13       87.80      1.50 o 
  -1  10   1      276.23      298.45      2.88 o 
   0  10   1     2307.91     2184.64     48.34 o 
   1  10   1      198.10      211.60      2.75 o 
   2  10   1      183.21      190.04      4.02 o 
   3  10   1       10.10        9.11      1.96 o 
   4  10   1      304.57      344.02      5.56 o 
   5  10   1        2.93        2.91      1.88 o 
   6  10   1      162.07      160.36      9.73 o 
   7  10   1       89.46       97.04      6.26 o 
   8  10   1      340.74      355.79     16.38 o 
   9  10   1        2.99        3.31      1.25 o 
  10  10   1        7.81        7.32      2.47 o 
 -11  11   1       91.37       70.72     10.85 o 
 -10  11   1       78.02       77.03      7.31 o 
  -9  11   1      414.24      399.22     10.42 o 
  -8  11   1      160.39      161.61      6.55 o 
  -7  11   1        3.59        6.52      2.13 o 
  -6  11   1     1208.42     1244.43     27.90 o 
  -5  11   1      234.54      221.74      5.11 o 
  -4  11   1     1484.94     1563.26     25.23 o 
  -3  11   1      220.85      267.42      7.30 o 
  -2  11   1      674.50      788.92     25.28 o 
  -1  11   1      161.47      193.26      4.58 o 
   0  11   1        1.94        2.18      2.16 o 
   1  11   1       59.31       55.85      3.31 o 
   2  11   1       18.88       16.00      0.70 o 
   3  11   1      194.06      191.19      5.08 o 
   4  11   1       29.43       37.93      6.80 o 
   5  11   1        3.21        3.64      2.30 o 
   6  11   1      295.58      305.27      8.48 o 
   7  11   1       78.98       85.56      6.43 o 
   8  11   1       17.41       26.02      4.28 o 
   9  11   1       24.63       28.11      4.19 o 
  10  11   1       38.37       31.40      6.29 o 
 -11  12   1      109.57      109.41      5.85 o 
 -10  12   1       55.20       42.94      7.92 o 
  -9  12   1        5.80        9.38      2.51 o 
  -8  12   1      132.13      123.17      8.59 o 
  -7  12   1      107.97      101.32      7.27 o 
  -6  12   1     1291.85     1285.31     25.81 o 
  -5  12   1      329.41      317.13     17.41 o 
  -4  12   1     3479.69     3487.25     14.75 o 
  -3  12   1       77.05      105.16      3.40 o 
  -2  12   1     1486.25     1781.93     52.53 o 
  -1  12   1       10.89       15.14      2.31 o 
   0  12   1       12.39       13.86      1.03 o 
   1  12   1      104.91       92.82      2.91 o 
   2  12   1       21.14       24.39      1.68 o 
   3  12   1      123.74      130.40      4.13 o 
   4  12   1       53.61       42.58      1.90 o 
   5  12   1       26.53       24.20      4.46 o 
   6  12   1        3.29        3.96      1.66 o 
   7  12   1       71.68       76.67      5.00 o 
   8  12   1      333.56      318.90     11.94 o 
   9  12   1        0.02        2.58      1.92 o 
  10  12   1        4.48        5.74      1.99 o 
 -10  13   1       22.88       19.98      3.51 o 
  -9  13   1      288.68      296.59      9.83 o 
  -8  13   1        4.37        3.51      1.52 o 
  -7  13   1       75.74       75.28      4.98 o 
  -6  13   1      282.07      271.26      6.44 o 
  -5  13   1      338.66      353.06      8.35 o 
  -4  13   1       59.69       51.19      2.25 o 
  -3  13   1      309.50      332.31      5.75 o 
  -2  13   1      175.89      191.68      6.34 o 
  -1  13   1      528.01      619.29      8.88 o 
   0  13   1      525.16      548.69      8.10 o 
   1  13   1       29.77       43.46      3.11 o 
   2  13   1        0.76        0.90      0.83 o 
   3  13   1      151.96      166.20      4.91 o 
   4  13   1      721.12      769.92     14.70 o 
   5  13   1      109.92      103.70      4.90 o 
   6  13   1       96.01       91.57      4.84 o 
   7  13   1       30.69       21.80      4.86 o 
   8  13   1        4.77        5.87      2.57 o 
   9  13   1       43.08       48.51      3.80 o 
  10  13   1        8.88       10.52      4.81 o 
 -10  14   1      387.81      411.49     19.95 o 
  -9  14   1       29.29       26.40      4.12 o 
  -8  14   1       25.51       26.67      4.01 o 
  -7  14   1        1.68        4.21      1.49 o 
  -6  14   1     1040.10     1086.09     38.72 o 
  -5  14   1        0.08        0.94      0.83 o 
  -4  14   1        0.89        3.25      1.41 o 
  -3  14   1        6.77       12.51      1.92 o 
  -2  14   1       71.35       75.50      1.88 o 
  -1  14   1      248.69      295.68      7.79 o 
   0  14   1      165.88      186.56      5.98 o 
   1  14   1      943.36      938.06     15.59 o 
   2  14   1       57.19       55.17      2.06 o 
   3  14   1      140.13      154.82      4.43 o 
   4  14   1      710.64      748.27     16.68 o 
   5  14   1      442.15      444.62     10.46 o 
   6  14   1       62.81       59.85      4.60 o 
   7  14   1        0.06        1.67      1.22 o 
   8  14   1       47.42       46.64      8.65 o 
   9  14   1       93.60       80.24     15.11 o 
 -10  15   1       52.55       72.69     13.50 o 
  -9  15   1      179.38      185.59      6.92 o 
  -8  15   1       22.78       15.35      3.15 o 
  -7  15   1     1042.84     1045.03     24.45 o 
  -6  15   1      587.73      594.44     10.28 o 
  -5  15   1        2.27        1.17      0.87 o 
  -4  15   1      111.69      120.61      5.16 o 
  -3  15   1       59.46       52.31      2.22 o 
  -2  15   1        0.26        0.01      0.64 o 
  -1  15   1      718.67      795.30     13.18 o 
   0  15   1       53.05       69.94      3.22 o 
   1  15   1       18.41       24.44      2.86 o 
   2  15   1      261.94      246.77      5.98 o 
   3  15   1       10.39       14.85      3.02 o 
   4  15   1      447.14      499.44     10.65 o 
   5  15   1     1925.52     1959.90     48.06 o 
   6  15   1        0.08        1.67      1.07 o 
   7  15   1      111.44       93.70      5.88 o 
   8  15   1       13.46        9.34      2.24 o 
   9  15   1       15.33       20.69      5.02 o 
 -10  16   1      146.84      148.81     12.91 o 
  -9  16   1       21.43       18.96      4.17 o 
  -8  16   1      237.09      219.71     11.80 o 
  -7  16   1      263.83      251.59      7.88 o 
  -6  16   1      622.02      646.97     15.79 o 
  -5  16   1      556.46      583.01      9.42 o 
  -4  16   1       71.39       70.11      3.39 o 
  -3  16   1      136.74      133.88      5.62 o 
  -2  16   1       43.66       37.24      2.14 o 
  -1  16   1      208.78      226.10      4.33 o 
   0  16   1      320.08      388.75      9.09 o 
   1  16   1      524.49      541.76     11.14 o 
   2  16   1      647.57      610.37     21.42 o 
   3  16   1      226.59      221.22      3.34 o 
   4  16   1      245.24      223.43      9.48 o 
   5  16   1      316.81      349.71     12.34 o 
   6  16   1      231.97      212.67      8.64 o 
   7  16   1        1.05        4.47      2.69 o 
   8  16   1        1.07        0.68      1.54 o 
   9  16   1      188.06      195.02      8.49 o 
  -9  17   1       11.78       11.06      4.04 o 
  -8  17   1        1.90        1.42      1.70 o 
  -7  17   1        4.41        2.08      2.16 o 
  -6  17   1       66.60       55.23      6.85 o 
  -5  17   1      459.91      446.47      7.68 o 
  -4  17   1       49.54       49.76      4.50 o 
  -3  17   1       32.20       27.52      2.17 o 
  -2  17   1       37.82       38.43      0.95 o 
  -1  17   1      266.00      265.33      6.81 o 
   0  17   1      720.18      821.42     18.06 o 
   1  17   1      859.78      897.18     19.69 o 
   2  17   1        6.59        6.03      1.59 o 
   3  17   1      343.07      369.93     10.10 o 
   4  17   1     1236.22     1321.85     24.75 o 
   5  17   1      571.17      611.01     44.82 o 
   6  17   1      116.71      115.53      7.15 o 
   7  17   1       34.83       30.10      5.12 o 
   8  17   1        8.88        8.41      3.19 o 
   9  17   1        0.77        2.04      2.65 o 
  -9  18   1        5.22        5.42      2.42 o 
  -8  18   1      163.22      170.57      7.71 o 
  -7  18   1       47.65       47.35      4.01 o 
  -6  18   1       36.86       38.85      8.20 o 
  -5  18   1      173.45      159.57      8.79 o 
  -4  18   1       67.93       61.23      3.54 o 
  -3  18   1       17.49       12.22      0.77 o 
  -2  18   1      132.00      142.07      5.46 o 
  -1  18   1        0.86        0.27      0.82 o 
   0  18   1      271.54      258.91     11.20 o 
   1  18   1      364.79      346.25      9.50 o 
   2  18   1      817.64      831.91     17.78 o 
   3  18   1      110.17      117.71      5.72 o 
   4  18   1       11.31       13.68      4.34 o 
   5  18   1     1267.50     1334.21     46.76 o 
   6  18   1      188.90      173.19     13.74 o 
   7  18   1       29.26       26.69      4.42 o 
   8  18   1        4.81        3.14      2.27 o 
  -9  19   1       51.62       42.09      7.47 o 
  -8  19   1      208.64      206.00      6.97 o 
  -7  19   1      169.33      175.78      8.42 o 
  -6  19   1        0.07        0.90      1.93 o 
  -5  19   1      450.11      441.22     13.64 o 
  -4  19   1      156.78      158.73     11.52 o 
  -3  19   1      171.67      171.24      5.79 o 
  -2  19   1        7.20        8.23      2.22 o 
  -1  19   1        2.16        2.69      0.85 o 
   0  19   1      182.75      176.98      7.87 o 
   1  19   1      462.33      450.26      7.73 o 
   2  19   1     3013.26     2800.59    157.47 o 
   3  19   1     1369.98     1512.04     43.74 o 
   4  19   1     1136.89     1188.77     36.86 o 
   5  19   1      626.00      662.15     20.85 o 
   6  19   1      120.90      114.52      4.40 o 
   7  19   1      107.41      100.85      5.23 o 
   8  19   1       45.88       34.64      7.08 o 
  -8  20   1      103.77      107.60      8.66 o 
  -7  20   1      196.89      202.44      8.90 o 
  -6  20   1       15.00       16.32      3.54 o 
  -5  20   1       14.79       16.98      3.96 o 
  -4  20   1      761.15      789.94     18.73 o 
  -3  20   1      416.54      444.91     19.03 o 
  -2  20   1      726.40      699.49     14.95 o 
  -1  20   1      408.65      391.43     12.67 o 
   0  20   1       89.20       82.33      3.23 o 
   1  20   1      419.35      430.80      7.45 o 
   2  20   1     1790.58     1889.53     54.33 o 
   3  20   1       39.19       33.13      9.17 o 
   4  20   1        1.81        4.96      4.96 o 
   5  20   1        1.42        0.28      1.97 o 
   6  20   1       29.18       36.15      9.72 o 
   7  20   1        6.71        6.78      3.60 o 
   8  20   1       92.18       82.65      5.13 o 
  -8  21   1       23.14       19.48      3.96 o 
  -7  21   1       86.95       82.08      3.59 o 
  -6  21   1        2.80        1.99      1.32 o 
  -5  21   1      411.43      412.16     11.69 o 
  -4  21   1       29.71       27.58      5.68 o 
  -3  21   1     1458.58     1455.09     59.16 o 
  -2  21   1        9.01       10.92      2.91 o 
  -1  21   1        4.47        3.23      1.50 o 
   0  21   1      133.99      117.79     10.98 o 
   1  21   1      136.63      136.62      8.05 o 
   2  21   1      813.72      793.25     39.75 o 
   3  21   1      288.35      303.80     22.97 o 
   4  21   1       73.43       69.70      5.99 o 
   5  21   1        0.31        1.83      2.26 o 
   6  21   1       19.30       19.05      4.81 o 
   7  21   1       68.28       65.34      5.52 o 
  -8  22   1       35.27       31.90      7.49 o 
  -7  22   1        0.97        1.58      4.44 o 
  -6  22   1       74.78       67.49      4.98 o 
  -5  22   1       99.17      102.22      6.16 o 
  -4  22   1       12.28       14.62      2.87 o 
  -3  22   1      200.29      194.50      9.07 o 
  -2  22   1       22.57       26.17      5.34 o 
  -1  22   1      322.72      320.29     10.33 o 
   0  22   1      318.97      283.64      9.36 o 
   1  22   1      154.38      144.80      5.94 o 
   2  22   1       23.47       20.74      4.23 o 
   3  22   1        0.51        1.27      1.98 o 
   4  22   1       16.63       13.44      2.73 o 
   5  22   1      214.73      219.37     10.44 o 
   6  22   1      121.40      110.49      6.19 o 
   7  22   1        3.52        3.85      1.68 o 
  -7  23   1      196.77      217.60      9.44 o 
  -5  23   1       10.94        9.09      4.06 o 
  -4  23   1      138.63      145.89      6.96 o 
  -3  23   1      846.23      827.99     28.90 o 
  -2  23   1       94.43       99.01      5.94 o 
  -1  23   1        0.02        1.01      2.27 o 
   0  23   1       18.01       22.72      5.59 o 
   1  23   1      772.55      805.67     31.17 o 
   2  23   1        2.36        4.02      2.01 o 
   3  23   1       92.52       93.64      8.63 o 
   4  23   1       64.00       64.58      7.37 o 
   5  23   1        0.49        0.00      1.57 o 
   6  23   1       16.67       16.87      4.42 o 
  -7  24   1      238.00      244.89     13.54 o 
  -6  24   1       21.49       14.80      7.14 o 
  -5  24   1      173.88      206.56     25.22 o 
  -4  24   1       16.26       13.10      5.00 o 
  -3  24   1       20.99       27.39     10.41 o 
  -2  24   1      231.93      256.23     15.38 o 
  -1  24   1      351.59      339.02     13.24 o 
   0  24   1       59.02       49.55      3.03 o 
   1  24   1        8.20        9.29      3.31 o 
   2  24   1       58.90       55.20      5.34 o 
   3  24   1      197.18      189.29      8.56 o 
   4  24   1      111.78      115.30      5.62 o 
   5  24   1       14.98        9.15      3.53 o 
   6  24   1      103.46      112.96     14.02 o 
  -6  25   1        5.26        6.30      3.17 o 
  -5  25   1        3.28        1.30      3.07 o 
  -4  25   1        6.70        1.51      2.66 o 
  -3  25   1      870.45      963.66     51.53 o 
  -2  25   1       15.79       11.35      6.53 o 
  -1  25   1       22.98       20.60      8.44 o 
   0  25   1       18.08        9.35      3.32 o 
   1  25   1       55.48       54.92      4.03 o 
   2  25   1       22.56       19.37      5.08 o 
   3  25   1       63.18       82.71      7.90 o 
   4  25   1        3.34        3.59      1.81 o 
   5  25   1       19.73       19.34      4.97 o 
  -5  26   1       66.89       69.95     21.83 o 
  -4  26   1       21.10       19.91     11.96 o 
  -3  26   1      100.38      128.62     18.60 o 
  -2  26   1        1.11       -0.50      3.80 o 
  -1  26   1        1.08        6.18      3.34 o 
   0  26   1        0.04        4.12      2.45 o 
   1  26   1       27.87       29.33     12.11 o 
   2  26   1        6.73        2.28      3.16 o 
   3  26   1        3.67        3.57      4.15 o 
   4  26   1        4.83        8.59      5.76 o 
  -4  27   1       12.77       16.33      6.92 o 
  -3  27   1      155.23      130.48     13.01 o 
  -2  27   1      151.57      125.88     15.28 o 
  -1  27   1       55.98       37.53     17.60 o 
   0  27   1       36.26       57.56      4.72 o 
   1  27   1        5.67        4.47      3.45 o 
   2  27   1      179.94      183.42     16.15 o 
   3  27   1        9.40       14.65      4.40 o 
  -3  28   1        0.45        0.80      3.23 o 
  -2  28   1       19.70       13.22      5.73 o 
  -1  28   1       26.87       19.09      8.75 o 
   0  28   1        3.44        2.84      2.97 o 
   1  28   1      218.44      223.49     12.79 o 
   2  28   1       50.50       73.63     16.90 o 
 -12   0   2       37.48       24.92      8.18 o 
 -11   0   2       85.52       87.17      8.32 o 
 -10   0   2      180.80      156.36      6.60 o 
  -9   0   2        1.07        0.55      2.68 o 
  -8   0   2      208.50      221.93      9.43 o 
  -7   0   2     1254.80     1354.86     32.88 o 
  -6   0   2     2089.31     2083.98     63.81 o 
  -5   0   2      334.87      364.25     23.07 o 
  -4   0   2     1494.49     1386.15     21.81 o 
  -3   0   2     2390.37     2173.24     76.76 o 
  -2   0   2     4580.57     4318.85     63.27 o 
  -1   0   2     5829.55     4849.62     67.32 o 
   0   0   2     4366.66     3981.72     39.13 o 
   1   0   2     1720.28     1606.36     66.68 o 
   2   0   2     1046.00     1087.85     11.74 o 
   3   0   2      797.88      789.77     30.26 o 
   4   0   2     4329.64     4087.46    116.61 o 
   5   0   2     1632.51     1507.71     40.78 o 
   6   0   2        0.92       -0.27      3.52 o 
   7   0   2      287.33      310.75     17.97 o 
   8   0   2     1097.85     1091.63     54.23 o 
   9   0   2       25.63       23.99      7.03 o 
  10   0   2       74.15       44.84     20.26 o 
 -12   1   2        6.66        4.64      2.14 o 
 -11   1   2      199.41      171.64      9.03 o 
 -10   1   2      166.56      144.63      5.20 o 
  -9   1   2        8.70       10.89      1.72 o 
  -8   1   2      144.29      142.48      5.85 o 
  -7   1   2       54.93       50.73      3.34 o 
  -6   1   2      853.52      949.35     21.50 o 
  -5   1   2      317.97      357.01      8.50 o 
  -4   1   2       50.61       46.84      2.11 o 
  -3   1   2        3.21        6.10      1.32 o 
  -2   1   2     2811.67     2667.55     24.35 o 
  -1   1   2      289.53      300.76      2.03 o 
   0   1   2     5425.90     4441.59    126.00 o 
   1   1   2      528.35      491.91      6.73 o 
   2   1   2      113.92      114.49      3.98 o 
   3   1   2      112.92      103.35      3.08 o 
   4   1   2      220.08      231.15     12.73 o 
   5   1   2      765.69      737.89     14.66 o 
   6   1   2      173.22      171.39     13.68 o 
   7   1   2      798.73      796.85     15.90 o 
   8   1   2        9.90        9.49      3.10 o 
   9   1   2       55.57       52.73     11.04 o 
  10   1   2        0.29        1.37      2.77 o 
 -12   2   2        1.83       -0.61      2.09 o 
 -11   2   2       14.02       16.48      2.57 o 
 -10   2   2      569.96      578.83     16.53 o 
  -9   2   2      167.24      177.70     10.71 o 
  -8   2   2       99.33      107.63      4.78 o 
  -7   2   2      567.75      640.55     14.67 o 
  -6   2   2     1012.33     1183.15     17.00 o 
  -5   2   2      214.64      213.32      5.59 o 
  -4   2   2      537.98      505.63      8.74 o 
  -3   2   2      802.05      792.24      8.79 o 
  -1   2   2     1514.89     1455.05     21.47 o 
   0   2   2     1550.17     1477.17     10.69 o 
   1   2   2     1601.42     1418.43     16.58 o 
   2   2   2     1046.79     1104.20     20.32 o 
   3   2   2      471.22      513.21      7.34 o 
   4   2   2     3506.44     3580.50    113.02 o 
   5   2   2      698.39      705.77     10.68 o 
   6   2   2      624.54      620.26     18.64 o 
   7   2   2      685.84      784.24     23.06 o 
   8   2   2      323.08      328.31     12.34 o 
   9   2   2       45.58       33.66      6.38 o 
  10   2   2      165.30      172.38     17.41 o 
 -12   3   2       38.15       32.50      5.59 o 
 -11   3   2       70.44       78.33     10.54 o 
 -10   3   2       64.11       60.22      8.74 o 
  -9   3   2      151.17      171.22      5.99 o 
  -8   3   2      103.85      108.66      4.88 o 
  -7   3   2       36.33       39.52      2.37 o 
  -6   3   2      140.66      169.19      5.14 o 
  -5   3   2        0.38        0.79      0.78 o 
  -4   3   2      381.55      400.30      6.18 o 
  -3   3   2     2894.65     2654.08     38.92 o 
   0   3   2      374.03      356.26      5.58 o 
   1   3   2       22.92       27.04      1.80 o 
   2   3   2     3033.47     2957.70     27.35 o 
   3   3   2     2878.37     2961.61     35.05 o 
   4   3   2      182.75      213.53      7.42 o 
   5   3   2      641.24      639.47     11.27 o 
   6   3   2     2532.27     2547.64     50.06 o 
   7   3   2      863.17      857.36     23.80 o 
   8   3   2      208.21      194.76      5.77 o 
   9   3   2      136.74      138.44     13.35 o 
  10   3   2        0.03        1.96      3.04 o 
 -12   4   2        2.55        4.94      2.24 o 
 -11   4   2      672.80      639.37     17.75 o 
 -10   4   2      422.30      404.96      9.07 o 
  -9   4   2       13.90       17.82      2.37 o 
  -8   4   2      219.03      225.28      5.04 o 
  -7   4   2      199.02      191.48      3.16 o 
  -6   4   2      300.43      284.35      7.43 o 
  -5   4   2       29.07       30.85      4.45 o 
  -4   4   2       71.43       71.28      1.87 o 
  -3   4   2     2480.09     2258.97     31.58 o 
  -2   4   2     1542.68     1446.47     34.18 o 
  -1   4   2     4152.92     3826.47     35.61 o 
   0   4   2      200.05      200.15      1.92 o 
   1   4   2       42.94       40.89      1.03 o 
   2   4   2     1817.32     1751.11     29.72 o 
   3   4   2     1302.73     1270.75     29.55 o 
   4   4   2      536.16      460.68      7.06 o 
   5   4   2      139.95      151.66      5.41 o 
   6   4   2        3.77        6.28      2.13 o 
   7   4   2      511.83      488.29     10.92 o 
   8   4   2        4.32        9.05      2.98 o 
   9   4   2        6.27        5.61      2.18 o 
  10   4   2        8.32        7.74      1.69 o 
 -12   5   2       23.11       16.62      3.06 o 
 -11   5   2      104.90      119.52      9.94 o 
 -10   5   2       31.58       39.89      5.63 o 
  -9   5   2       64.59       68.79      4.18 o 
  -8   5   2       62.48       75.72      4.72 o 
  -7   5   2       37.24       42.97      3.14 o 
  -6   5   2       37.69       40.60      2.39 o 
  -5   5   2       98.52      103.76      3.50 o 
  -4   5   2      641.34      645.06      6.87 o 
  -3   5   2     2897.57     2926.79     51.81 o 
  -2   5   2     2346.53     2221.19     72.93 o 
  -1   5   2     2841.18     2585.01     50.68 o 
   0   5   2       39.07       39.85      1.39 o 
   1   5   2      215.05      234.55      3.65 o 
   2   5   2        2.80        7.46      1.35 o 
   3   5   2      160.65      178.47      7.77 o 
   4   5   2      314.72      335.93      4.02 o 
   5   5   2      770.81      810.21     16.44 o 
   6   5   2      916.26      933.57     19.53 o 
   7   5   2      295.09      278.60      9.56 o 
   8   5   2      199.41      189.68     11.09 o 
   9   5   2       14.18        8.97      5.47 o 
  10   5   2       35.68       28.06      5.25 o 
 -12   6   2      114.43      109.95      5.59 o 
 -11   6   2      253.66      272.12      8.78 o 
 -10   6   2        5.29        4.80      1.55 o 
  -9   6   2        2.18        2.11      1.33 o 
  -8   6   2        2.90        4.43      1.34 o 
  -7   6   2       41.43       32.16      4.67 o 
  -6   6   2      241.92      278.99      7.47 o 
  -5   6   2       77.97       80.67      1.59 o 
  -4   6   2       13.45       14.96      1.85 o 
  -3   6   2     1257.06     1275.39     16.35 o 
  -2   6   2      636.43      648.08      8.42 o 
  -1   6   2     9911.49     9332.81     27.68 o 
   1   6   2       68.62       74.53      1.28 o 
   2   6   2        0.19        0.93      0.60 o 
   3   6   2      292.16      292.74      6.90 o 
   4   6   2        7.32        8.08      1.21 o 
   5   6   2      356.68      369.85      8.81 o 
   6   6   2      625.63      696.78     25.27 o 
   7   6   2       33.87       27.62      5.31 o 
   8   6   2       18.32       17.30      4.23 o 
   9   6   2       10.48       12.09      4.00 o 
  10   6   2       56.09       59.77     11.96 o 
 -12   7   2       72.44       82.76      8.85 o 
 -11   7   2      232.38      245.51      7.78 o 
 -10   7   2      176.71      186.99      5.39 o 
  -9   7   2      455.66      454.12     10.35 o 
  -8   7   2        9.19       11.87      2.23 o 
  -7   7   2      331.73      337.94      8.27 o 
  -6   7   2       34.21       30.44      2.44 o 
  -5   7   2      143.36      154.70      4.00 o 
  -4   7   2      214.82      232.31      5.89 o 
  -3   7   2       80.79       90.45      3.01 o 
  -2   7   2      745.68      735.34     16.34 o 
  -1   7   2     1970.66     1926.61     60.46 o 
   0   7   2      118.14      113.99      2.31 o 
   1   7   2       40.31       38.70      1.46 o 
   2   7   2       21.56       21.22      0.96 o 
   3   7   2      577.43      662.25      9.28 o 
   4   7   2      135.17      141.27      5.00 o 
   5   7   2       30.69       41.08      4.54 o 
   6   7   2       30.99       30.42      7.72 o 
   7   7   2       77.50       87.61      5.57 o 
   8   7   2       91.03       74.55      6.66 o 
   9   7   2        1.03        4.19      2.25 o 
  10   7   2       72.60       56.11     12.51 o 
 -11   8   2        0.56        2.46      1.98 o 
 -10   8   2      564.12      570.73     16.10 o 
  -9   8   2      614.27      658.11     14.70 o 
  -8   8   2       55.48       52.14      3.01 o 
  -7   8   2       39.67       47.12      3.61 o 
  -6   8   2      746.98      800.39     14.47 o 
  -5   8   2      473.42      439.34      6.78 o 
  -4   8   2      537.68      506.99      7.79 o 
  -3   8   2      121.50      116.52      3.05 o 
  -2   8   2     2276.58     2301.02     18.50 o 
  -1   8   2       21.54       20.99      0.55 o 
   0   8   2      163.71      151.30      1.40 o 
   1   8   2       94.14      104.47      3.24 o 
   2   8   2     3917.91     4049.09    101.52 o 
   3   8   2      834.44      935.70     27.11 o 
   4   8   2      136.12      125.75      5.30 o 
   5   8   2       76.58       75.58      3.69 o 
   6   8   2      419.30      405.51      7.31 o 
   7   8   2       40.54       42.52      8.50 o 
   8   8   2        3.51        4.80      2.00 o 
   9   8   2       70.13       57.29     11.85 o 
  10   8   2        1.70        3.50      2.87 o 
 -11   9   2        9.39       11.31      1.83 o 
 -10   9   2       87.02       88.77      6.40 o 
  -9   9   2     1390.11     1426.35     40.26 o 
  -8   9   2      176.89      187.30      5.22 o 
  -7   9   2     1131.86     1137.88     20.17 o 
  -6   9   2      202.31      194.08      9.42 o 
  -5   9   2      472.94      488.81     11.30 o 
  -4   9   2     1748.30     1789.03     39.76 o 
  -3   9   2     2209.02     2376.85     27.99 o 
  -2   9   2     8072.30     7937.48     34.39 o 
  -1   9   2      118.75      115.89      1.54 o 
   0   9   2       27.93       23.78      0.95 o 
   1   9   2       85.09       83.20      1.01 o 
   2   9   2       28.27       20.29      1.70 o 
   3   9   2        7.25       12.05      1.76 o 
   4   9   2       33.99       38.89      2.43 o 
   5   9   2       31.47       29.01      2.61 o 
   6   9   2       20.68       15.94      3.12 o 
   7   9   2      646.30      554.46     17.87 o 
   8   9   2      677.42      597.56     22.60 o 
   9   9   2      155.55      134.53      6.65 o 
  10   9   2       96.20       93.01      6.61 o 
 -11  10   2       89.32       73.30      9.59 o 
 -10  10   2       18.98       22.99      3.21 o 
  -9  10   2       79.56       89.24      8.06 o 
  -8  10   2       17.93       15.12      2.54 o 
  -7  10   2     1438.06     1464.22     25.14 o 
  -6  10   2       33.76       37.21      2.23 o 
  -5  10   2       63.47       73.41      4.46 o 
  -4  10   2      206.86      219.51      5.80 o 
  -3  10   2      582.78      665.96     11.28 o 
  -2  10   2       12.09       30.58      9.29 o 
  -1  10   2      123.47      129.97      3.30 o 
   0  10   2      397.01      397.66      9.08 o 
   1  10   2       20.17       21.36      1.29 o 
   2  10   2       16.88       19.59      0.89 o 
   3  10   2       43.96       58.47      3.13 o 
   4  10   2        0.97        2.25      0.99 o 
   5  10   2       39.20       44.63      4.32 o 
   6  10   2       61.85       69.19      3.21 o 
   7  10   2       20.23       14.61      2.75 o 
   8  10   2      115.86       83.98     11.90 o 
   9  10   2       12.94       20.64      4.32 o 
  10  10   2       18.50       19.19      4.18 o 
 -11  11   2       34.93       36.76      5.51 o 
 -10  11   2      103.72      105.34      4.38 o 
  -9  11   2      281.88      295.93      7.12 o 
  -8  11   2      165.75      167.75      5.80 o 
  -7  11   2       64.39       67.33      3.64 o 
  -6  11   2       39.01       41.59      2.98 o 
  -5  11   2      174.28      137.45      5.33 o 
  -4  11   2      375.61      413.00      9.47 o 
  -3  11   2      108.49       97.50      2.81 o 
  -2  11   2     1501.81     1468.65     26.15 o 
  -1  11   2       91.09       75.87      1.04 o 
   0  11   2      167.28      172.59      4.85 o 
   1  11   2       43.26       35.22      0.90 o 
   2  11   2      407.16      416.82      7.02 o 
   3  11   2      433.42      457.79      9.52 o 
   4  11   2       30.93       39.31      2.64 o 
   5  11   2      346.49      346.68     15.51 o 
   6  11   2       29.03       19.90      4.13 o 
   7  11   2      189.70      173.35      4.45 o 
   8  11   2      149.58      160.28      9.77 o 
   9  11   2       38.90       43.82      9.01 o 
 -11  12   2      160.37      199.71      6.86 o 
 -10  12   2        4.70        2.83      1.87 o 
  -9  12   2      400.69      406.11      9.75 o 
  -8  12   2       59.24       57.13      3.64 o 
  -7  12   2      631.95      618.60     12.08 o 
  -6  12   2       14.32       14.59      2.29 o 
  -5  12   2       31.79       27.84      1.31 o 
  -4  12   2      108.18      102.47      3.10 o 
  -3  12   2      240.85      280.11      7.09 o 
  -2  12   2      126.15      158.74      4.55 o 
  -1  12   2      421.36      430.55      7.68 o 
   0  12   2      115.79      132.11      3.45 o 
   1  12   2       16.16       27.66      3.61 o 
   2  12   2      119.84      118.42      3.96 o 
   3  12   2       85.92       71.68      6.86 o 
   4  12   2       40.79       44.96      3.40 o 
   5  12   2       36.46       37.24      2.94 o 
   6  12   2      120.69      123.50      7.14 o 
   7  12   2       36.28       27.71      5.94 o 
   8  12   2       16.02        9.54      2.69 o 
   9  12   2        1.49        3.78      2.07 o 
 -11  13   2       83.39       98.69      3.84 o 
 -10  13   2      133.05      131.96      6.45 o 
  -9  13   2      714.54      702.76     26.31 o 
  -8  13   2      532.08      503.05     13.66 o 
  -7  13   2      114.70      125.23      5.60 o 
  -6  13   2      929.45      954.21     24.28 o 
  -5  13   2      778.84      828.27     16.11 o 
  -4  13   2       80.05       97.48      3.06 o 
  -3  13   2       36.86       31.47      1.52 o 
  -2  13   2      318.46      347.76      5.90 o 
  -1  13   2      688.28      757.70     10.77 o 
   0  13   2      342.54      371.83      5.60 o 
   1  13   2      550.05      553.85      9.53 o 
   2  13   2       42.18       52.69      2.77 o 
   3  13   2       28.08       23.39      4.65 o 
   4  13   2      111.97      102.45      4.93 o 
   5  13   2      257.05      273.05      8.95 o 
   6  13   2       92.97       77.26      7.34 o 
   7  13   2       24.97       25.65      6.67 o 
   8  13   2       11.59        7.84      2.95 o 
   9  13   2        1.28        2.37      3.03 o 
 -10  14   2       13.59       12.80      3.06 o 
  -9  14   2      175.70      183.89      6.22 o 
  -8  14   2      200.66      210.76      6.84 o 
  -7  14   2      786.11      824.96     21.34 o 
  -6  14   2       33.20       29.27      2.99 o 
  -5  14   2      240.60      273.70      6.13 o 
  -4  14   2        0.22        1.88      0.87 o 
  -3  14   2      189.85      204.97      2.69 o 
  -2  14   2       57.88       61.03      1.30 o 
  -1  14   2      384.84      377.54      5.92 o 
   0  14   2     1312.47     1380.79     22.75 o 
   1  14   2       16.46       11.45      2.63 o 
   2  14   2       80.50       81.17      3.60 o 
   3  14   2      149.82      144.31      6.39 o 
   4  14   2       16.43       22.40      4.06 o 
   5  14   2      281.77      263.28      7.18 o 
   6  14   2      137.92      112.09      4.58 o 
   7  14   2      112.78      112.61      4.08 o 
   8  14   2       25.52       27.36      4.28 o 
   9  14   2        3.84        3.22      2.64 o 
 -10  15   2      379.89      396.51     16.76 o 
  -9  15   2      141.06      142.12      4.16 o 
  -8  15   2      145.87      132.26      6.06 o 
  -7  15   2      728.44      776.33     16.48 o 
  -6  15   2      715.80      703.77     10.09 o 
  -5  15   2      318.44      338.75      6.54 o 
  -4  15   2       28.88       25.20      1.68 o 
  -3  15   2        5.10       15.06      4.01 o 
  -2  15   2       95.39      113.88      3.44 o 
  -1  15   2      455.35      498.31      8.99 o 
   0  15   2      726.79      726.19     17.22 o 
   1  15   2      564.30      527.45     21.00 o 
   2  15   2      170.96      182.01      7.65 o 
   3  15   2        3.10        3.81      0.78 o 
   4  15   2     1064.76     1101.53     17.00 o 
   5  15   2       71.36       86.78      4.39 o 
   6  15   2       26.63       23.97      5.75 o 
   7  15   2      214.69      195.10      8.91 o 
   8  15   2      108.85      104.23      8.44 o 
   9  15   2       91.83      103.46      7.16 o 
 -10  16   2        7.07        6.25      2.36 o 
  -9  16   2        1.15        1.75      1.42 o 
  -8  16   2      126.59      133.10      3.76 o 
  -7  16   2      202.26      197.53      4.95 o 
  -6  16   2       71.28       69.19      3.35 o 
  -5  16   2      112.31      123.35      3.88 o 
  -4  16   2      126.06      105.23      4.28 o 
  -3  16   2        0.82        2.61      0.81 o 
  -2  16   2      207.55      221.30      3.87 o 
  -1  16   2       66.53       56.53      2.59 o 
   0  16   2      654.55      683.79     22.76 o 
   1  16   2      478.10      486.14     11.56 o 
   2  16   2       43.00       37.87      1.90 o 
   3  16   2       48.63       46.56      2.61 o 
   4  16   2       23.27       18.91      4.06 o 
   5  16   2      111.78      124.68      6.47 o 
   6  16   2       53.81       49.23      4.09 o 
   7  16   2       13.64       14.09      5.16 o 
   8  16   2        3.05        0.42      1.74 o 
 -10  17   2      265.64      290.54     10.22 o 
  -9  17   2       14.35       15.53      2.48 o 
  -8  17   2       87.65       79.73      4.63 o 
  -7  17   2      122.04      112.55      4.85 o 
  -6  17   2      159.08      145.90      4.98 o 
  -5  17   2       51.70       50.93      2.88 o 
  -4  17   2      106.32      113.94      3.81 o 
  -3  17   2      287.17      237.72     10.24 o 
  -2  17   2       13.12        4.73      3.18 o 
  -1  17   2       35.27       38.21      3.96 o 
   0  17   2       30.13       40.73      2.16 o 
   1  17   2      647.89      659.58     15.19 o 
   2  17   2      115.61      119.54      6.61 o 
   3  17   2       93.11       97.14      6.31 o 
   4  17   2      181.93      179.40      8.44 o 
   5  17   2      551.59      536.98     15.67 o 
   6  17   2        2.91        5.83      2.73 o 
   7  17   2        1.15        2.11      1.24 o 
   8  17   2      242.18      256.36     16.32 o 
  -9  18   2        0.40        4.92      3.10 o 
  -8  18   2       47.79       45.42      7.40 o 
  -7  18   2       99.91       97.04      4.01 o 
  -6  18   2      226.63      208.63      6.85 o 
  -5  18   2      161.47      159.69      5.28 o 
  -4  18   2       23.75       23.58      1.34 o 
  -3  18   2       23.71       14.46      2.66 o 
  -2  18   2       56.78       51.27      2.44 o 
  -1  18   2       12.10        6.19      1.49 o 
   0  18   2      186.63      189.79      8.63 o 
   1  18   2      763.08      814.11     20.10 o 
   2  18   2     1468.71     1485.65     22.29 o 
   3  18   2      706.25      767.51     18.99 o 
   4  18   2     1635.93     1648.51     38.13 o 
   5  18   2       29.55       23.76      6.63 o 
   6  18   2      180.45      156.69      7.67 o 
   7  18   2        4.74        2.65      2.44 o 
   8  18   2       87.25      120.01     16.81 o 
  -9  19   2        0.65        0.83      3.42 o 
  -8  19   2        0.18       -0.54      2.99 o 
  -7  19   2        5.91        2.79      2.40 o 
  -6  19   2       90.04       99.14      5.01 o 
  -5  19   2       83.23       83.01      4.20 o 
  -4  19   2       24.28       20.77      2.73 o 
  -3  19   2        6.96        6.32      1.34 o 
  -2  19   2      117.25      104.22      4.02 o 
  -1  19   2      103.43      102.57      3.74 o 
   0  19   2      856.49      851.76     16.55 o 
   1  19   2      836.68      849.47     13.31 o 
   2  19   2      113.35      108.62      8.76 o 
   3  19   2        1.10       -0.24      2.55 o 
   4  19   2       65.38       62.75      8.40 o 
   5  19   2      335.32      312.18     19.16 o 
   6  19   2        1.10       -0.28      3.21 o 
   7  19   2       63.54       66.04      4.53 o 
  -9  20   2        4.14        5.94      3.02 o 
  -8  20   2        8.78       10.52      4.04 o 
  -7  20   2       13.74       18.02      4.84 o 
  -6  20   2      172.35      163.30      5.13 o 
  -5  20   2      424.20      431.18     16.45 o 
  -4  20   2      320.44      302.45     10.23 o 
  -3  20   2       18.99        8.95      2.89 o 
  -2  20   2      196.28      186.56      5.50 o 
  -1  20   2      131.25      126.13      5.70 o 
   0  20   2      330.13      355.74     11.37 o 
   1  20   2      788.18      812.37     20.39 o 
   2  20   2     1216.49     1237.81     28.75 o 
   3  20   2     1503.18     1657.69     46.11 o 
   4  20   2        4.83        4.38      1.85 o 
   5  20   2      434.06      446.63     18.66 o 
   6  20   2       18.57       14.05      2.96 o 
   7  20   2       17.85       15.36      4.34 o 
  -8  21   2      255.22      275.17     18.44 o 
  -7  21   2        3.45        4.59      2.36 o 
  -6  21   2       89.13      101.79      5.04 o 
  -5  21   2       17.52       12.39      4.90 o 
  -4  21   2       43.84       34.46      6.90 o 
  -3  21   2        4.40        8.56      5.44 o 
  -2  21   2      692.73      730.22     31.39 o 
  -1  21   2        1.49        2.14      1.25 o 
   0  21   2      121.11      126.48      5.41 o 
   1  21   2      336.64      338.62      8.91 o 
   2  21   2       34.88       33.37      3.18 o 
   3  21   2       82.05       78.36      5.53 o 
   4  21   2      588.41      607.30     23.79 o 
   5  21   2       41.67       31.22      8.45 o 
   6  21   2        0.01        0.79      2.08 o 
   7  21   2      256.70      278.91     10.68 o 
  -8  22   2      456.56      470.05     18.46 o 
  -7  22   2       15.63       16.18      5.85 o 
  -6  22   2       33.07       29.99     10.41 o 
  -5  22   2       31.70       22.54      4.48 o 
  -4  22   2        0.09        2.99      3.37 o 
  -3  22   2       38.66       45.72     18.23 o 
  -2  22   2      217.66      187.34      8.41 o 
  -1  22   2       96.49      114.35      5.86 o 
   0  22   2       28.93       32.22      6.71 o 
   1  22   2      173.73      171.43      9.34 o 
   2  22   2      180.08      168.03      9.56 o 
   3  22   2      167.11      175.15      5.78 o 
   4  22   2      171.21      156.66     16.16 o 
   5  22   2       77.57       87.47     11.69 o 
   6  22   2       23.90       19.71      3.98 o 
  -7  23   2       49.33       50.52     14.83 o 
  -6  23   2       18.17       21.00      5.88 o 
  -5  23   2       53.56       68.89      5.46 o 
  -4  23   2      128.55      150.81      9.54 o 
  -3  23   2       57.83       48.78      9.60 o 
  -2  23   2      300.82      302.98     14.94 o 
  -1  23   2       35.62       36.60     11.62 o 
   0  23   2      127.31      122.47     10.99 o 
   1  23   2       22.25       30.22      8.74 o 
   2  23   2        8.02        7.37      4.05 o 
   3  23   2       25.63       19.74      5.37 o 
   4  23   2       50.15       37.80      7.50 o 
   5  23   2      150.28      146.26     12.18 o 
   6  23   2       46.80       34.87     10.84 o 
  -7  24   2        2.25        7.49      4.29 o 
  -6  24   2        7.84        8.29      4.70 o 
  -5  24   2       31.21       21.65      6.43 o 
  -4  24   2       96.00       55.51     19.41 o 
  -3  24   2      131.39      121.73     24.11 o 
  -2  24   2       93.76       84.90     13.00 o 
  -1  24   2       87.82      109.01      6.24 o 
   0  24   2       83.30       86.84      5.91 o 
   1  24   2        1.82        2.36      1.91 o 
   2  24   2        4.47        2.43      2.17 o 
   3  24   2       37.12       33.92      7.05 o 
   4  24   2      145.49      131.76     12.24 o 
   5  24   2      180.35      218.84      9.24 o 
  -6  25   2      136.10      147.30     18.06 o 
  -5  25   2      244.46      287.28     25.12 o 
  -4  25   2      267.25      264.27     12.34 o 
  -3  25   2        4.54        3.65      3.80 o 
  -2  25   2       12.28        8.50      5.39 o 
  -1  25   2       32.74       26.30     15.29 o 
   0  25   2       20.47       20.97      3.99 o 
   1  25   2       37.71       24.07      9.31 o 
   2  25   2       18.97       22.30      5.24 o 
   3  25   2        0.17        1.18      1.66 o 
   4  25   2       15.07       20.61      5.58 o 
  -5  26   2      115.23      111.49      9.08 o 
  -4  26   2      309.24      273.32     24.24 o 
  -3  26   2      273.15      315.38     16.29 o 
  -2  26   2        3.39        7.07      5.65 o 
  -1  26   2        4.12        6.49      2.41 o 
   0  26   2        7.71       -0.47      3.68 o 
   1  26   2       86.96       98.06      6.02 o 
   2  26   2       12.71       14.72      3.91 o 
   3  26   2        7.60       13.56      6.10 o 
  -4  27   2       28.19       25.66     10.14 o 
  -3  27   2      215.59      223.21     19.95 o 
  -2  27   2        3.45        4.36      1.73 o 
  -1  27   2       34.70       19.48     10.06 o 
   0  27   2      119.13      138.50     13.04 o 
   1  27   2       28.26       27.29      8.76 o 
   2  27   2        0.65       -0.09      3.21 o 
  -3  28   2        2.92        4.80      4.75 o 
  -2  28   2       71.14       71.52      5.91 o 
  -1  28   2       23.39       21.27      7.94 o 
   0  28   2        1.16        4.42      2.55 o 
   1  28   2        7.95        7.92      3.75 o 
 -12   1   3      158.00      165.54      8.69 o 
 -11   1   3      124.88      110.92      6.65 o 
 -10   1   3        7.13        8.53      1.91 o 
  -9   1   3      251.84      254.69      6.48 o 
  -8   1   3       98.62      120.42      5.25 o 
  -7   1   3      282.20      307.65      8.38 o 
  -6   1   3       70.44       62.74      3.78 o 
  -5   1   3     1554.29     1621.71     71.91 o 
  -4   1   3      161.52      147.14      4.01 o 
  -3   1   3      156.02      148.43      1.76 o 
  -2   1   3     9051.87     8291.03     39.10 o 
  -1   1   3        5.42        5.71      1.24 o 
   0   1   3      363.68      378.77      3.39 o 
   1   1   3      567.12      593.21      4.59 o 
   2   1   3       50.46       41.99     10.83 o 
   3   1   3     2263.90     2250.13     33.21 o 
   4   1   3      352.52      379.95      6.97 o 
   5   1   3      338.31      334.02      6.92 o 
   6   1   3     2372.07     2353.94     39.85 o 
   7   1   3      165.19      151.83      6.45 o 
   8   1   3        6.23        4.70      2.30 o 
   9   1   3       25.95       20.84      5.76 o 
  10   1   3       28.92       18.51      4.79 o 
 -12   2   3       74.53       56.41      7.39 o 
 -11   2   3      153.70      164.63      7.36 o 
 -10   2   3        8.50       10.80      2.98 o 
  -9   2   3      156.50      161.80      7.28 o 
  -8   2   3       44.50       48.74      7.38 o 
  -7   2   3     1159.03     1295.29     36.77 o 
  -6   2   3      693.84      762.23     11.35 o 
  -5   2   3      427.07      419.42      8.93 o 
  -4   2   3     1351.71     1428.58     35.31 o 
  -3   2   3       30.30       32.29      1.38 o 
  -2   2   3       17.85       22.59      3.21 o 
  -1   2   3      849.53      751.29     13.40 o 
   0   2   3        6.40        2.77      1.03 o 
   1   2   3     1185.38     1148.69      9.73 o 
   2   2   3     1333.32     1455.68     33.29 o 
   3   2   3        0.63        0.41      1.51 o 
   4   2   3      363.48      381.52      8.13 o 
   5   2   3       59.27       59.24      3.16 o 
   6   2   3      828.87      869.65     44.66 o 
   7   2   3      220.74      215.98      8.15 o 
   8   2   3        0.84        2.15      1.36 o 
   9   2   3        0.32        2.25      3.67 o 
  10   2   3       80.68      102.12     12.51 o 
 -12   3   3      271.99      282.22     12.46 o 
 -11   3   3        9.07        5.91      1.64 o 
 -10   3   3      154.89      144.87      6.44 o 
  -9   3   3        6.92        8.61      1.99 o 
  -8   3   3        0.82        3.23      1.36 o 
  -7   3   3       12.65       19.80      2.85 o 
  -6   3   3      978.91     1048.56     26.20 o 
  -5   3   3     1971.30     1989.55     23.87 o 
  -4   3   3       17.42       27.81      1.46 o 
  -3   3   3     2272.13     2086.64     15.95 o 
  -2   3   3     1286.76     1266.78     18.68 o 
  -1   3   3      310.94      275.23      3.77 o 
   0   3   3      329.14      325.62      6.27 o 
   1   3   3     2233.55     2333.65     32.16 o 
   2   3   3      226.97      304.65      7.45 o 
   3   3   3      971.03     1040.10     25.32 o 
   4   3   3      419.70      442.74     14.41 o 
   5   3   3      319.00      275.22      6.00 o 
   6   3   3     2860.82     2877.54     90.96 o 
   7   3   3       29.90       29.72      5.02 o 
   8   3   3        1.42        0.96      2.15 o 
   9   3   3        5.89        5.44      2.28 o 
 -12   4   3       16.83       18.71      4.36 o 
 -11   4   3       69.08       56.50      8.22 o 
 -10   4   3       18.62       15.01      3.11 o 
  -9   4   3       60.59       63.29      5.22 o 
  -8   4   3       28.51       24.25      4.00 o 
  -7   4   3       47.82       44.45      3.64 o 
  -6   4   3      835.02      936.36     19.44 o 
  -5   4   3        2.06        3.61      0.79 o 
  -4   4   3      143.58      161.97      4.19 o 
  -3   4   3       14.86        9.48      1.86 o 
  -2   4   3     3987.61     3892.65     27.60 o 
  -1   4   3        0.17        1.35      0.35 o 
   0   4   3      224.92      212.12      3.53 o 
   1   4   3      487.11      520.36     15.26 o 
   2   4   3      116.91      119.27      3.23 o 
   3   4   3      185.61      183.81      5.49 o 
   4   4   3      489.21      468.83     12.27 o 
   5   4   3       62.46       62.25      2.97 o 
   6   4   3      350.41      330.11     10.07 o 
   7   4   3       66.97       73.18      4.47 o 
   8   4   3        0.21        6.29      2.54 o 
   9   4   3        1.24       11.47      3.32 o 
 -12   5   3      242.05      252.75     10.30 o 
 -11   5   3       23.65       22.39      3.13 o 
 -10   5   3      236.05      222.83      5.80 o 
  -9   5   3      422.45      434.18     10.04 o 
  -8   5   3        0.70        0.85      1.45 o 
  -7   5   3       83.79       89.30      3.80 o 
  -6   5   3       50.24       47.11      2.55 o 
  -5   5   3      139.14      126.98      3.58 o 
  -4   5   3       79.24       73.45      2.95 o 
  -3   5   3      800.01      796.79     25.36 o 
  -2   5   3     1327.39     1343.15     15.09 o 
  -1   5   3      174.50      155.07      1.23 o 
   0   5   3      369.56      339.41      5.23 o 
   1   5   3       79.19      103.92      4.11 o 
   2   5   3     2350.25     2432.86     37.10 o 
   3   5   3      325.52      347.91      7.73 o 
   4   5   3       97.66      102.30      3.43 o 
   5   5   3        3.34        5.86      1.76 o 
   6   5   3      207.83      205.77      6.18 o 
   7   5   3      222.12      215.99      7.61 o 
   8   5   3        5.46        4.73      2.52 o 
   9   5   3      217.95      231.97      8.40 o 
 -12   6   3       50.00       37.64      6.35 o 
 -11   6   3        0.28       -0.07      1.78 o 
 -10   6   3      362.98      372.47      9.26 o 
  -9   6   3       17.44       18.86      2.66 o 
  -8   6   3      511.74      534.18      9.87 o 
  -7   6   3      801.55      806.24     15.76 o 
  -6   6   3       83.61       79.10      2.92 o 
  -5   6   3      143.83      150.73      4.20 o 
  -4   6   3      371.06      425.61      3.14 o 
  -3   6   3     1461.93     1603.25     27.47 o 
  -2   6   3       48.48       41.23      3.24 o 
  -1   6   3        0.51        2.50      1.65 o 
   0   6   3      172.49      163.90      4.10 o 
   1   6   3     1914.83     1939.16     34.66 o 
   2   6   3      408.58      455.40     11.25 o 
   3   6   3       61.35       63.14      3.08 o 
   4   6   3        0.63        3.01      0.75 o 
   5   6   3       37.18       33.59      2.89 o 
   6   6   3       85.44       74.31      4.14 o 
   7   6   3      277.88      278.49      8.81 o 
   8   6   3       91.45       88.30      5.14 o 
   9   6   3        0.46        4.88      3.41 o 
 -12   7   3       37.91       41.69      6.08 o 
 -11   7   3       89.29       77.50      9.45 o 
 -10   7   3      448.18      471.91     13.46 o 
  -9   7   3       29.82       30.05      3.84 o 
  -8   7   3      309.20      317.38      9.19 o 
  -7   7   3       29.55       32.51      4.60 o 
  -6   7   3        0.12        1.42      1.25 o 
  -5   7   3        0.34        1.86      0.68 o 
  -4   7   3      334.65      372.94      8.79 o 
  -3   7   3       27.32       38.82      1.04 o 
  -2   7   3      160.50      135.70      4.53 o 
  -1   7   3      508.56      517.65      7.78 o 
   0   7   3       67.85       60.10      1.62 o 
   1   7   3       97.37      109.40      2.85 o 
   2   7   3      223.11      226.51      6.27 o 
   3   7   3      623.56      681.96      9.98 o 
   4   7   3       14.28       15.45      2.24 o 
   5   7   3       85.58       79.42      3.99 o 
   6   7   3      152.33      144.79      6.88 o 
   7   7   3        1.97        5.87      1.44 o 
   8   7   3        8.27        7.32      3.51 o 
   9   7   3      142.46      153.86     12.08 o 
 -12   8   3       30.27       22.57      4.80 o 
 -11   8   3        5.87        5.04      1.94 o 
 -10   8   3      439.66      463.82     13.21 o 
  -9   8   3       42.79       47.20      6.67 o 
  -8   8   3       53.20       52.85      3.88 o 
  -7   8   3      161.52      159.12      6.70 o 
  -6   8   3      209.39      223.90      4.69 o 
  -5   8   3       62.35       51.70      1.76 o 
  -4   8   3        0.64        0.38      0.82 o 
  -3   8   3      567.04      648.20      8.16 o 
  -1   8   3        0.44        0.95      0.90 o 
   0   8   3      322.88      334.71      9.12 o 
   1   8   3       53.87       59.81      2.64 o 
   2   8   3      824.05      888.25     25.12 o 
   3   8   3      234.99      264.93      5.25 o 
   4   8   3        2.18        3.35      1.07 o 
   5   8   3       20.58       16.79      2.41 o 
   6   8   3       23.06       24.64      4.34 o 
   7   8   3       48.50       51.58      8.34 o 
   8   8   3      147.28      139.87     15.61 o 
   9   8   3        0.08        1.39      3.58 o 
 -11   9   3       79.67       83.55      5.13 o 
 -10   9   3        9.60        7.26      2.44 o 
  -9   9   3       23.36       22.13      3.79 o 
  -8   9   3      876.57      905.21     19.09 o 
  -7   9   3     1029.82     1058.15     18.33 o 
  -6   9   3      299.36      298.38      6.71 o 
  -5   9   3      123.51      117.97      3.66 o 
  -4   9   3      145.56      133.06      3.74 o 
  -3   9   3       56.05       91.17      3.19 o 
  -2   9   3     2091.77     1957.36     44.20 o 
  -1   9   3       17.97       17.90      3.79 o 
   0   9   3       48.97       44.94      2.05 o 
   1   9   3      198.40      211.60      7.15 o 
   2   9   3      883.83      935.79     22.71 o 
   3   9   3      932.58      948.71     19.72 o 
   4   9   3      139.04      147.65      5.70 o 
   5   9   3        0.02        1.07      1.29 o 
   6   9   3       41.01       34.61      5.50 o 
   7   9   3       91.23       75.87      7.29 o 
   8   9   3       54.81       63.17     12.17 o 
   9   9   3       17.57       22.44      5.56 o 
 -11  10   3       53.07       60.26      4.83 o 
 -10  10   3     1045.60     1061.01     40.53 o 
  -9  10   3       54.18       63.32      6.60 o 
  -8  10   3      687.00      691.74     15.22 o 
  -7  10   3       18.39       13.27      2.78 o 
  -6  10   3      300.68      322.13      9.17 o 
  -5  10   3      162.08      163.99      4.87 o 
  -4  10   3       11.68       10.25      2.04 o 
  -3  10   3      204.44      210.30      5.45 o 
  -2  10   3     1511.34     1577.75     22.03 o 
  -1  10   3      314.18      287.32      7.92 o 
   0  10   3      470.85      534.77     13.33 o 
   1  10   3     1039.22     1080.30     21.90 o 
   2  10   3      369.99      391.50      6.03 o 
   3  10   3      400.59      450.14      8.41 o 
   4  10   3        6.18        6.77      1.46 o 
   5  10   3       60.44       51.87      2.09 o 
   6  10   3       17.78       20.63      3.48 o 
   7  10   3       32.35       18.40      3.89 o 
   8  10   3      144.57      121.10      7.62 o 
   9  10   3       60.40       60.96      6.63 o 
 -11  11   3        1.18        0.32      1.94 o 
 -10  11   3      411.97      436.35     13.07 o 
  -9  11   3       38.25       38.80      5.99 o 
  -8  11   3       70.71       71.75      4.06 o 
  -7  11   3      282.20      275.03      7.94 o 
  -6  11   3     1590.75     1655.75     47.48 o 
  -5  11   3        4.11        2.57      0.99 o 
  -4  11   3      125.19      130.73      4.12 o 
  -3  11   3      324.46      342.44      7.83 o 
  -2  11   3       29.59       25.89      2.29 o 
  -1  11   3      279.54      290.42      6.49 o 
   0  11   3       18.73       15.37      1.29 o 
   1  11   3       11.10       10.99      1.18 o 
   2  11   3       63.02       75.68      2.56 o 
   3  11   3      108.96       98.25      3.98 o 
   4  11   3        1.62        2.98      0.94 o 
   5  11   3        0.76        3.16      1.34 o 
   6  11   3       13.77       20.63      4.05 o 
   7  11   3        0.00       13.44     11.77 o 
   8  11   3      166.23      169.41      6.02 o 
   9  11   3      202.64      230.10      9.93 o 
 -11  12   3      208.80      186.99      6.35 o 
 -10  12   3      190.39      181.17      7.74 o 
  -9  12   3       38.78       41.49      5.51 o 
  -8  12   3     1353.03     1357.85     29.96 o 
  -7  12   3     1425.43     1430.32     28.34 o 
  -6  12   3      211.10      200.68      3.34 o 
  -5  12   3      114.43      120.13      4.64 o 
  -4  12   3       18.41       27.82      1.59 o 
  -3  12   3      310.03      339.84      3.45 o 
  -2  12   3      532.88      554.61     14.42 o 
  -1  12   3      188.83      158.28      3.76 o 
   0  12   3      345.32      362.62      5.83 o 
   1  12   3      465.64      469.18     10.59 o 
   2  12   3       26.46       25.19      1.97 o 
   3  12   3       20.56       16.51      2.66 o 
   4  12   3      126.37      119.70      4.56 o 
   5  12   3        1.89        2.60      1.31 o 
   6  12   3       59.74       44.07      7.67 o 
   7  12   3      201.19      188.00      9.23 o 
   8  12   3       25.65       19.37      4.30 o 
 -11  13   3       66.41       63.52      9.14 o 
 -10  13   3      615.16      652.26     17.96 o 
  -9  13   3      201.04      206.34      6.36 o 
  -8  13   3      538.47      526.94     13.61 o 
  -7  13   3      129.41      117.68      4.95 o 
  -6  13   3       43.27       43.45      3.14 o 
  -5  13   3       10.27       15.68      1.00 o 
  -4  13   3        0.26        1.33      0.42 o 
  -3  13   3       60.18       46.27      1.45 o 
  -2  13   3       54.77       69.86      6.27 o 
  -1  13   3      437.92      486.33      9.68 o 
   0  13   3       18.85       19.87      3.39 o 
   1  13   3     1252.79     1229.02     35.95 o 
   2  13   3       52.73       59.53      2.49 o 
   3  13   3        3.62        2.61      1.10 o 
   4  13   3        4.75        2.91      1.15 o 
   5  13   3      551.54      532.97     13.20 o 
   6  13   3       13.27        6.50      2.17 o 
   7  13   3       11.15       14.49      2.96 o 
   8  13   3       66.65       61.73     10.69 o 
 -11  14   3       85.94       79.84     13.92 o 
 -10  14   3      368.27      385.68     14.89 o 
  -9  14   3      130.82      127.80      3.94 o 
  -8  14   3      537.40      596.47     12.22 o 
  -7  14   3      344.12      338.19     11.87 o 
  -6  14   3      517.29      502.71      7.83 o 
  -5  14   3       48.63       42.75      2.55 o 
  -4  14   3       73.36       66.86      3.00 o 
  -3  14   3       72.68       66.32      2.64 o 
  -2  14   3      166.53      162.85      4.58 o 
  -1  14   3      161.76      163.25      4.70 o 
   0  14   3      599.63      570.11      9.99 o 
   1  14   3     1811.85     1828.10     59.49 o 
   2  14   3      174.33      168.20      6.13 o 
   3  14   3       41.93       40.30      5.49 o 
   4  14   3      341.98      336.47     10.33 o 
   5  14   3       18.07       10.77      2.97 o 
   6  14   3       15.67       17.35      3.41 o 
   7  14   3       59.32       57.81     13.38 o 
   8  14   3       35.34       41.03      9.67 o 
 -10  15   3       34.23       29.82      6.31 o 
  -9  15   3        0.08        0.93      2.58 o 
  -8  15   3        5.15        3.48      1.36 o 
  -7  15   3      287.42      312.93      7.28 o 
  -6  15   3       31.82       31.50      1.65 o 
  -5  15   3     1735.99     1781.01     51.19 o 
  -4  15   3      137.53      114.42      4.89 o 
  -3  15   3       23.45       24.85      2.76 o 
  -2  15   3       51.68       51.51      2.85 o 
  -1  15   3       30.58       29.78      1.71 o 
   0  15   3     1895.07     1858.51     52.96 o 
   1  15   3      624.47      657.18     16.21 o 
   2  15   3        6.78        5.73      1.99 o 
   3  15   3      780.84      800.24     25.27 o 
   4  15   3       22.37       15.08      2.63 o 
   5  15   3        5.89        5.00      1.97 o 
   6  15   3       86.47       70.82      6.03 o 
   7  15   3       35.38       21.45      4.47 o 
   8  15   3       23.14       27.09      5.28 o 
 -10  16   3       45.09       40.12      6.87 o 
  -9  16   3        1.19        2.10      2.30 o 
  -8  16   3      355.29      371.73     12.38 o 
  -7  16   3       44.52       45.87      6.45 o 
  -6  16   3        0.14        1.55      1.56 o 
  -5  16   3       23.38       22.58      4.72 o 
  -4  16   3       34.15       25.20      2.02 o 
  -3  16   3      108.27      104.33      5.43 o 
  -2  16   3      427.70      420.26      9.75 o 
  -1  16   3       10.19        4.48      1.02 o 
   0  16   3       42.57       41.47      4.43 o 
   1  16   3       16.19       15.59      2.99 o 
   2  16   3     1015.64     1029.90     28.48 o 
   3  16   3      159.24      174.13      6.00 o 
   4  16   3       54.80       52.00      3.35 o 
   5  16   3      314.14      280.34      7.17 o 
   6  16   3       79.57       79.79      4.51 o 
   7  16   3       18.87       17.18      3.29 o 
 -10  17   3       27.44       17.74      6.14 o 
  -9  17   3        2.88        3.33      2.27 o 
  -8  17   3        0.05        2.21      1.45 o 
  -7  17   3       20.46       14.75      3.51 o 
  -6  17   3      176.09      183.04      9.62 o 
  -5  17   3      106.77       84.75      5.64 o 
  -4  17   3        5.24        7.60      1.64 o 
  -3  17   3       30.31       26.81      1.40 o 
  -2  17   3      128.49      127.83      5.96 o 
  -1  17   3      260.53      268.55      7.54 o 
   0  17   3     1227.50     1175.87     23.30 o 
   1  17   3      349.38      358.81      8.18 o 
   2  17   3       74.03       86.63      5.30 o 
   3  17   3       22.76       17.99      4.74 o 
   4  17   3      185.48      166.15      3.98 o 
   5  17   3      249.98      222.83      7.82 o 
   6  17   3      239.83      222.21     13.00 o 
   7  17   3        7.91        7.66      3.03 o 
  -9  18   3      147.71      174.36     11.76 o 
  -8  18   3       17.13       17.06      4.68 o 
  -7  18   3       58.86       61.86      3.19 o 
  -6  18   3       20.66       17.25      3.89 o 
  -5  18   3      126.60      119.13      5.08 o 
  -4  18   3      355.28      300.97     13.17 o 
  -3  18   3       71.50       67.61      2.86 o 
  -2  18   3      147.70      142.75      7.02 o 
  -1  18   3      330.95      299.56     13.95 o 
   0  18   3     1350.52     1356.02     25.77 o 
   1  18   3        0.10        2.26      1.99 o 
   2  18   3      431.95      446.49     17.96 o 
   3  18   3      933.11      995.10     35.82 o 
   4  18   3      292.85      301.37      9.41 o 
   5  18   3      150.24      157.63      8.63 o 
   6  18   3        2.94        3.28      1.87 o 
   7  18   3        1.04        6.00      2.78 o 
  -9  19   3        1.10       -2.50      3.62 o 
  -8  19   3        2.07        1.61      2.39 o 
  -7  19   3      117.80      105.44     11.94 o 
  -6  19   3      101.94       82.27     12.87 o 
  -5  19   3      741.72      635.87     18.92 o 
  -4  19   3       40.80       28.73      4.52 o 
  -3  19   3      137.40      120.35      6.94 o 
  -2  19   3       42.78       38.01      3.36 o 
  -1  19   3       61.00       64.58      5.98 o 
   0  19   3       75.64       69.99      8.51 o 
   1  19   3        6.18        9.37      2.41 o 
   2  19   3      751.85      785.00     18.91 o 
   3  19   3      349.33      355.59     16.00 o 
   4  19   3      448.56      425.48     14.14 o 
   5  19   3       10.30       16.53      2.32 o 
   6  19   3      108.68      110.07     11.45 o 
  -9  20   3      127.92      140.09      7.42 o 
  -8  20   3      199.25      224.07     14.59 o 
  -7  20   3       10.48        7.46      3.09 o 
  -6  20   3       40.12       42.27      9.27 o 
  -5  20   3       79.94       74.71      6.69 o 
  -4  20   3      193.52      146.29      8.70 o 
  -3  20   3        1.20        1.38      1.91 o 
  -2  20   3        1.14        2.33      2.05 o 
  -1  20   3        6.31        1.20      2.09 o 
   0  20   3      106.85      101.21      5.52 o 
   1  20   3        1.14        1.17      1.72 o 
   2  20   3      238.31      251.55     11.34 o 
   3  20   3     1481.83     1595.45     25.54 o 
   4  20   3      194.57      203.72      7.40 o 
   5  20   3        5.28        2.80      2.20 o 
   6  20   3      179.45      169.69     12.83 o 
  -8  21   3       11.92       15.01      6.28 o 
  -7  21   3       51.85       59.96      8.66 o 
  -5  21   3      101.39       87.48     21.18 o 
  -4  21   3      108.12       69.08     23.35 o 
  -3  21   3       40.19       32.09     10.53 o 
  -2  21   3       93.79       92.99      4.54 o 
  -1  21   3      118.22      122.10      6.45 o 
   0  21   3       14.56        9.92      3.83 o 
   1  21   3       11.35       13.63      6.49 o 
   2  21   3        1.50        3.46      2.43 o 
   3  21   3      558.85      573.76     23.68 o 
   4  21   3      196.83      203.57      8.75 o 
   5  21   3       55.63       53.10      5.40 o 
   6  21   3      143.79      115.27      5.54 o 
  -7  22   3        0.36       -1.21      3.03 o 
  -6  22   3       22.50       26.83     12.73 o 
  -5  22   3       94.96       71.01     17.39 o 
  -4  22   3      124.31      126.97      7.56 o 
  -3  22   3       12.96        5.74      4.03 o 
  -2  22   3       54.28       52.62     20.68 o 
  -1  22   3      159.53      142.80      8.52 o 
   0  22   3      282.54      298.13     10.81 o 
   1  22   3        0.07       -0.33      1.96 o 
   2  22   3        0.73       -0.64      3.87 o 
   3  22   3      147.18      138.14      8.27 o 
   4  22   3      389.92      387.38     12.48 o 
   5  22   3      182.87      196.30     12.34 o 
  -7  23   3      220.03      201.36     13.33 o 
  -6  23   3       98.87      126.14      8.41 o 
  -5  23   3      755.18      758.25     41.39 o 
  -4  23   3      314.56      270.10     17.12 o 
  -3  23   3       12.11       19.35      7.01 o 
  -2  23   3       16.51       10.63      4.36 o 
  -1  23   3       10.41       14.77      5.00 o 
   0  23   3       88.17       69.21     20.05 o 
   1  23   3      413.82      447.41     19.17 o 
   2  23   3       16.44       14.97      4.76 o 
   3  23   3        0.69        2.05      1.48 o 
   4  23   3      167.06      167.33     11.17 o 
   5  23   3       26.82       31.91      9.28 o 
  -6  24   3      115.89      124.88     24.96 o 
  -5  24   3       92.43       92.92      7.95 o 
  -4  24   3       45.88       43.57     10.58 o 
  -3  24   3       36.09       17.13      9.14 o 
  -2  24   3       33.92       30.78     10.24 o 
  -1  24   3      124.97      126.88      8.30 o 
   0  24   3      105.31      119.04      7.90 o 
   1  24   3       40.08       37.76     16.46 o 
   2  24   3       15.85       14.77      3.63 o 
   3  24   3        0.51        1.39      3.97 o 
   4  24   3       26.45       21.31      5.83 o 
  -6  25   3       85.82      118.36     24.20 o 
  -5  25   3      126.63      130.85     13.64 o 
  -4  25   3       61.33       52.16     24.33 o 
  -3  25   3       98.61       68.40     24.53 o 
  -2  25   3        9.41        4.73      3.13 o 
  -1  25   3       76.63       95.50     12.22 o 
   0  25   3       94.91      108.91     14.84 o 
   1  25   3       65.29       84.84     10.15 o 
   2  25   3        2.07        2.05      2.42 o 
   3  25   3        1.13        2.62      2.77 o 
  -5  26   3      472.53      560.99     27.32 o 
  -4  26   3      300.64      324.11     19.44 o 
  -3  26   3       96.55      123.75     12.46 o 
  -2  26   3        4.04        3.29      4.66 o 
  -1  26   3       31.00       24.60      6.43 o 
   0  26   3      295.11      333.49     28.78 o 
   1  26   3        3.48        4.54      3.88 o 
   2  26   3       66.26       69.47     21.67 o 
  -3  27   3       83.68       93.35     28.60 o 
  -2  27   3        3.26       -4.18      4.35 o 
  -1  27   3      210.59      238.57     14.55 o 
   0  27   3        5.10        7.96      5.83 o 
   1  27   3       10.67       14.82      6.48 o 
 -12   0   4      259.14      259.48     17.04 o 
 -11   0   4      301.06      307.03     13.67 o 
 -10   0   4       45.98       49.83     11.22 o 
  -9   0   4        2.53        2.73      1.85 o 
  -8   0   4        5.22        4.06      1.42 o 
  -7   0   4      333.87      368.81     13.45 o 
  -6   0   4       29.80       19.43      4.25 o 
  -5   0   4        4.28        5.91      1.69 o 
  -4   0   4      476.67      489.27      9.25 o 
  -3   0   4     5202.95     5148.91     72.62 o 
  -2   0   4        0.61        1.55      0.92 o 
  -1   0   4      113.03      118.30      4.38 o 
   0   0   4      174.67      209.94      7.25 o 
   1   0   4     1130.67     1224.81     20.93 o 
   2   0   4      285.69      297.49     10.67 o 
   3   0   4       25.53       33.44      3.09 o 
   4   0   4      275.45      255.04      9.94 o 
   6   0   4       45.05       38.98      7.94 o 
   7   0   4        0.68        0.64      3.21 o 
   8   0   4      211.90      193.73     12.13 o 
   9   0   4       44.30       53.33      8.97 o 
 -12   1   4      392.63      359.39     16.34 o 
 -11   1   4        2.05        3.33      1.61 o 
 -10   1   4        0.00        2.63      1.36 o 
  -9   1   4        5.15        5.88      1.47 o 
  -8   1   4       31.39       32.41      4.60 o 
  -7   1   4      492.53      490.49     10.08 o 
  -6   1   4       36.47       42.68      2.98 o 
  -5   1   4      111.39      119.82      4.04 o 
  -4   1   4       35.46       35.65      2.50 o 
  -3   1   4       69.88       71.27      3.88 o 
  -2   1   4      327.42      338.58      7.95 o 
  -1   1   4       97.13       94.06      1.68 o 
   0   1   4      102.74       96.32      4.17 o 
   1   1   4      111.36       94.87      2.69 o 
   2   1   4       32.30       39.33      1.56 o 
   3   1   4      167.59      153.76      4.70 o 
   4   1   4        1.15       -0.27      1.30 o 
   5   1   4      855.09      870.51     35.45 o 
   6   1   4      442.05      432.12      9.56 o 
   7   1   4      275.67      255.76      7.96 o 
   8   1   4        6.56        7.86      4.83 o 
   9   1   4      141.08      141.45      7.09 o 
 -12   2   4        4.55        5.30      2.49 o 
 -11   2   4       13.80       11.01      1.96 o 
 -10   2   4       32.12       27.65      4.43 o 
  -9   2   4       20.37       21.39      3.72 o 
  -8   2   4      451.22      458.43     12.30 o 
  -7   2   4      122.28      132.56      6.78 o 
  -6   2   4       21.75       20.50      2.82 o 
  -5   2   4       11.66        9.39      1.44 o 
  -4   2   4       23.17       22.19      1.69 o 
  -3   2   4     1098.42     1125.89     27.55 o 
  -2   2   4     1334.98     1275.75     17.63 o 
  -1   2   4        0.14        0.81      0.56 o 
   0   2   4      133.31      135.35      7.47 o 
   1   2   4      442.74      467.21     15.18 o 
   2   2   4        8.88       17.22      2.45 o 
   3   2   4      160.47      166.24      5.02 o 
   4   2   4        0.46       -0.42      1.30 o 
   5   2   4        7.73        9.95      3.53 o 
   6   2   4       26.72       30.20      3.80 o 
   7   2   4       51.93       49.95      6.70 o 
   8   2   4      497.81      490.48     19.33 o 
   9   2   4       74.86       73.60     14.72 o 
 -12   3   4      140.89      137.79      6.89 o 
 -11   3   4      132.27      146.56      5.43 o 
 -10   3   4        9.06        9.65      2.43 o 
  -9   3   4       15.57       19.16      2.72 o 
  -8   3   4       14.39        9.81      1.89 o 
  -7   3   4       50.55       39.81      5.05 o 
  -6   3   4      126.30      119.23      5.69 o 
  -5   3   4       10.61       18.73      2.57 o 
  -4   3   4      415.79      427.22      5.97 o 
  -3   3   4     1654.21     1624.80     19.52 o 
  -2   3   4       77.61       92.53      7.30 o 
  -1   3   4       12.10       12.54      1.05 o 
   0   3   4      560.10      539.39      9.52 o 
   1   3   4      338.70      292.55      7.39 o 
   2   3   4        2.03        1.89      2.86 o 
   3   3   4        0.16        1.23      1.10 o 
   4   3   4       50.65       46.46      2.84 o 
   5   3   4        9.85        9.41      1.87 o 
   6   3   4        1.19        2.28      1.16 o 
   7   3   4      200.47      181.53      4.45 o 
   8   3   4       83.97       68.83      5.28 o 
   9   3   4       88.28       64.27     13.88 o 
 -12   4   4      314.72      312.99     11.44 o 
 -11   4   4       74.32       65.80     10.79 o 
 -10   4   4       54.59       50.33      8.98 o 
  -9   4   4        0.70        3.21      1.23 o 
  -8   4   4       48.30       58.96      3.74 o 
  -7   4   4      262.40      262.34      5.99 o 
  -6   4   4        4.77        9.63      2.19 o 
  -5   4   4      257.63      249.42      6.78 o 
  -4   4   4      844.05      872.99     15.94 o 
  -3   4   4      112.74      103.72      4.31 o 
  -2   4   4     1113.26     1019.90     17.03 o 
  -1   4   4      233.00      239.95      6.21 o 
   0   4   4       31.85       36.49      1.31 o 
   1   4   4       60.70       74.05      2.97 o 
   2   4   4        0.23        2.77      0.90 o 
   3   4   4      448.33      481.91      9.09 o 
   4   4   4      290.90      293.46      5.83 o 
   5   4   4       11.16        8.96      1.99 o 
   6   4   4      626.02      638.99     16.12 o 
   7   4   4        6.66        4.33      1.72 o 
   8   4   4      125.37      119.41      7.59 o 
   9   4   4      149.13      147.30      7.70 o 
 -12   5   4       61.66       57.05      8.61 o 
 -11   5   4      576.85      637.75     17.81 o 
 -10   5   4        3.15        2.78      2.02 o 
  -9   5   4       23.62       17.33      3.16 o 
  -8   5   4      148.71      165.87      5.37 o 
  -7   5   4     1420.01     1463.88     27.71 o 
  -6   5   4      240.31      243.84      7.47 o 
  -5   5   4      144.26      134.59      4.06 o 
  -4   5   4     2907.81     2942.53     56.99 o 
  -3   5   4    11715.74    11235.88     43.11 o 
  -2   5   4       97.46       98.21      2.67 o 
  -1   5   4      161.52      149.48      4.02 o 
   0   5   4       54.73       61.33      3.37 o 
   1   5   4     1887.82     1951.50     27.15 o 
   2   5   4       20.90       24.88      2.14 o 
   3   5   4       55.01       53.89      2.48 o 
   4   5   4      153.72      162.10      6.48 o 
   5   5   4      832.17      839.00     17.59 o 
   6   5   4        5.63       10.93      2.27 o 
   7   5   4      179.69      176.13      5.61 o 
   8   5   4        4.83        2.24      2.78 o 
 -12   6   4      362.67      391.73     11.50 o 
 -11   6   4        9.35        9.65      3.50 o 
 -10   6   4       18.35       14.03      2.64 o 
  -9   6   4      101.05      105.86      6.88 o 
  -8   6   4     2533.86     2526.28     32.94 o 
  -7   6   4     1259.10     1296.96     25.58 o 
  -6   6   4        1.37        2.51      0.94 o 
  -5   6   4        0.06        0.03      0.97 o 
  -4   6   4      409.99      458.60     10.03 o 
  -3   6   4     4375.61     4156.23    104.50 o 
  -2   6   4     2928.78     2891.82     52.47 o 
  -1   6   4      426.27      421.04      9.04 o 
   0   6   4      842.40      829.06     26.42 o 
   1   6   4       61.76       77.25      2.24 o 
   2   6   4      201.88      222.67      5.21 o 
   3   6   4       94.46       92.66      3.72 o 
   4   6   4        8.76       11.82      2.40 o 
   5   6   4        6.85        9.02      3.66 o 
   6   6   4      227.86      247.00      6.86 o 
   7   6   4      102.64       91.19      5.78 o 
   8   6   4        0.55        2.72      3.09 o 
 -12   7   4       21.58       14.11      3.72 o 
 -11   7   4      383.44      393.92      8.18 o 
 -10   7   4        0.40        2.00      2.04 o 
  -9   7   4     1411.78     1448.75     40.62 o 
  -8   7   4        7.29        8.13      1.59 o 
  -7   7   4       23.76       27.07      3.66 o 
  -6   7   4       16.06       17.17      2.76 o 
  -5   7   4      178.76      182.04      5.27 o 
  -4   7   4     3339.83     3444.00     78.94 o 
  -3   7   4      994.65     1032.45     18.04 o 
  -2   7   4     1356.39     1298.11     19.83 o 
  -1   7   4      576.74      574.51      8.51 o 
   0   7   4     1045.31     1001.70     22.84 o 
   1   7   4        2.34        2.45      0.82 o 
   2   7   4        0.02        1.28      0.86 o 
   3   7   4       30.33       25.78      2.06 o 
   4   7   4        6.90        6.17      1.28 o 
   5   7   4       94.55       88.35      4.63 o 
   6   7   4      441.65      404.83     10.45 o 
   7   7   4       68.72       67.44     10.72 o 
   8   7   4        1.94        4.52      2.33 o 
 -12   8   4       38.10       29.99      4.96 o 
 -11   8   4        8.31        6.71      1.99 o 
 -10   8   4      268.94      279.31      8.38 o 
  -9   8   4      109.29      115.98      4.64 o 
  -8   8   4      201.84      206.01      8.88 o 
  -7   8   4       38.78       49.47      3.18 o 
  -6   8   4        9.98       10.90      2.00 o 
  -5   8   4       41.28       46.96      3.25 o 
  -4   8   4      104.83      132.29      4.80 o 
  -3   8   4     2497.01     2484.25     40.17 o 
  -2   8   4        7.59       14.01      3.57 o 
  -1   8   4      161.11      161.30      3.78 o 
   0   8   4      366.00      340.40      4.49 o 
   1   8   4      302.29      303.06      5.60 o 
   2   8   4      147.07      151.95      4.48 o 
   3   8   4       57.99       54.84      2.68 o 
   4   8   4      118.74      100.32      3.87 o 
   5   8   4      101.52       91.19      3.95 o 
   6   8   4        0.18        2.46      1.43 o 
   7   8   4       51.05       54.41      9.16 o 
   8   8   4        8.93        8.06      2.59 o 
 -11   9   4       93.54       80.44      5.39 o 
 -10   9   4       25.91       24.26      4.33 o 
  -9   9   4      260.45      264.78      7.66 o 
  -8   9   4     2531.80     2664.92     32.25 o 
  -7   9   4       93.10       98.19      3.87 o 
  -6   9   4       91.52       89.81      3.73 o 
  -5   9   4        1.73       -0.22      0.70 o 
  -4   9   4       17.18       24.36      0.72 o 
  -3   9   4      727.38      719.66     12.86 o 
  -2   9   4      635.57      663.22     11.43 o 
  -1   9   4       40.89       42.00      1.62 o 
   0   9   4      875.39      953.89     17.32 o 
   1   9   4      213.67      211.71      4.39 o 
   2   9   4      734.20      775.71     14.90 o 
   3   9   4       67.63       69.14      3.06 o 
   4   9   4        2.61        2.43      1.41 o 
   5   9   4        4.01        7.22      1.74 o 
   6   9   4       40.81       33.59      5.53 o 
   7   9   4       60.47       56.67      9.80 o 
   8   9   4       18.88       14.40      3.54 o 
 -11  10   4       86.94       84.33      4.74 o 
 -10  10   4        8.74        8.16      2.03 o 
  -9  10   4      175.84      158.14     12.99 o 
  -8  10   4      232.83      250.68      6.78 o 
  -7  10   4      363.71      378.97      4.02 o 
  -6  10   4       44.60       40.76      2.95 o 
  -5  10   4       75.57       79.53      3.74 o 
  -4  10   4      290.94      255.49      9.49 o 
  -3  10   4       19.80       19.51      4.05 o 
  -2  10   4       79.96       83.50      4.81 o 
  -1  10   4       53.21       44.25      3.04 o 
   0  10   4      104.93      103.07      3.70 o 
   1  10   4      456.93      443.32      8.03 o 
   2  10   4       11.78       14.63      2.45 o 
   3  10   4        4.62        3.73      1.20 o 
   4  10   4        6.48       13.60      2.35 o 
   5  10   4        6.85        4.91      1.38 o 
   6  10   4       62.59       52.76      4.42 o 
   7  10   4        0.30        3.98      1.70 o 
   8  10   4        5.72       10.99      3.40 o 
 -11  11   4      125.54      118.94     10.34 o 
 -10  11   4       57.65       56.14      2.53 o 
  -9  11   4      244.72      232.12      7.21 o 
  -8  11   4        0.58        0.26      1.89 o 
  -7  11   4      271.22      276.51      6.58 o 
  -6  11   4       60.99       62.80      3.57 o 
  -5  11   4       57.75       61.67      2.98 o 
  -4  11   4      205.10      223.01      9.07 o 
  -3  11   4        0.05        0.32      1.52 o 
  -2  11   4      156.13      141.96      5.26 o 
  -1  11   4        1.40        2.10      1.31 o 
   0  11   4     1875.43     1860.94     36.78 o 
   1  11   4        7.27        2.54      1.29 o 
   2  11   4       88.07       85.59      3.73 o 
   3  11   4       61.75       57.55      1.83 o 
   4  11   4      516.46      442.09      9.80 o 
   5  11   4        7.40        5.98      1.17 o 
   6  11   4      232.12      218.22      7.78 o 
   7  11   4        3.81        3.47      1.90 o 
   8  11   4       82.70      104.44      7.90 o 
 -11  12   4       13.09       14.03      3.85 o 
 -10  12   4      118.80      106.52      6.85 o 
  -9  12   4      102.19      107.86      6.33 o 
  -8  12   4       26.12       20.91      3.13 o 
  -7  12   4      601.91      612.49     15.56 o 
  -6  12   4        0.01        0.86      0.70 o 
  -5  12   4       18.51       24.18      4.03 o 
  -4  12   4        3.70        5.57      1.74 o 
  -3  12   4      446.27      482.82     11.18 o 
  -2  12   4      104.94      100.09      5.10 o 
  -1  12   4      147.12      147.50      5.23 o 
   0  12   4      281.77      248.12      5.62 o 
   1  12   4      866.39      916.75     17.39 o 
   2  12   4      412.55      421.43      7.76 o 
   3  12   4       65.23       58.22      1.99 o 
   4  12   4       96.69       72.66      3.48 o 
   5  12   4       42.03       33.14      5.66 o 
   6  12   4      548.47      525.88     24.46 o 
   7  12   4      178.28      174.90      5.56 o 
   8  12   4       43.27       43.90      4.20 o 
 -11  13   4       81.07       83.98      6.58 o 
 -10  13   4       98.84       99.20      8.01 o 
  -9  13   4       32.02       28.96      5.58 o 
  -8  13   4       40.98       34.42      7.24 o 
  -7  13   4      324.65      328.46      8.99 o 
  -6  13   4        9.01       10.45      2.52 o 
  -5  13   4        4.68        4.19      1.69 o 
  -4  13   4      502.37      490.14     10.44 o 
  -3  13   4        1.01        0.72      1.17 o 
  -2  13   4      307.94      289.22     10.29 o 
  -1  13   4       76.56       66.26      3.45 o 
   0  13   4      345.03      358.38      7.37 o 
   1  13   4       96.48       96.67      4.98 o 
   2  13   4      174.19      166.08      4.91 o 
   3  13   4       21.24       14.29      3.23 o 
   4  13   4      114.63      109.95      4.89 o 
   5  13   4       49.08       46.78      3.87 o 
   6  13   4        1.74        3.07      2.09 o 
   7  13   4       68.36       47.99      9.65 o 
 -10  14   4      190.11      224.60     11.74 o 
  -9  14   4       88.73       89.42      5.87 o 
  -8  14   4      417.61      444.17     11.92 o 
  -7  14   4      185.99      189.99      5.14 o 
  -6  14   4        3.57        0.81      2.00 o 
  -5  14   4      249.70      236.01     11.16 o 
  -4  14   4        0.72        0.97      3.11 o 
  -3  14   4      350.78      359.81      7.95 o 
  -2  14   4        0.02       23.27      7.12 o 
  -1  14   4       30.46       25.46      2.28 o 
   0  14   4      371.21      357.15      6.66 o 
   1  14   4        4.35        3.53      0.81 o 
   2  14   4      175.15      177.03      5.18 o 
   3  14   4       92.47      108.62      4.54 o 
   4  14   4      219.68      188.25      4.21 o 
   5  14   4      130.38      131.96      6.37 o 
   6  14   4        0.43        0.19      2.11 o 
   7  14   4       68.27       60.95      6.03 o 
 -10  15   4      188.23      184.52      9.94 o 
  -9  15   4       30.74       36.15      7.37 o 
  -8  15   4        0.65        1.78      1.93 o 
  -7  15   4      222.36      235.05      9.67 o 
  -6  15   4      420.84      447.92     17.75 o 
  -5  15   4       41.46       20.38      3.15 o 
  -4  15   4      435.28      432.52      8.01 o 
  -3  15   4       17.35       14.56      3.08 o 
  -2  15   4        4.25        7.68      1.36 o 
  -1  15   4      265.97      274.28      6.39 o 
   0  15   4       84.93       76.37      4.55 o 
   1  15   4       45.80       40.71      5.02 o 
   2  15   4        6.56        6.40      1.48 o 
   3  15   4        0.18        2.38      1.27 o 
   4  15   4       71.48       66.65      4.48 o 
   5  15   4        0.04        1.91      1.53 o 
   6  15   4      169.76      161.35      5.27 o 
   7  15   4        0.05        3.53      2.45 o 
 -10  16   4        9.74       13.86      6.30 o 
  -9  16   4       27.66       30.04      4.76 o 
  -8  16   4      240.75      259.55     10.47 o 
  -7  16   4       45.62       36.58      3.11 o 
  -6  16   4      271.48      241.10      8.68 o 
  -5  16   4        5.60        2.55      1.65 o 
  -4  16   4       94.72       81.58      5.31 o 
  -3  16   4      225.78      201.33      7.53 o 
  -2  16   4      385.77      388.27      4.58 o 
  -1  16   4       22.02       20.55      1.38 o 
   0  16   4     1273.13     1354.99     25.41 o 
   1  16   4        5.21        5.45      2.47 o 
   2  16   4      428.98      427.90     10.73 o 
   3  16   4        7.70        5.89      1.50 o 
   4  16   4       11.31        5.39      2.32 o 
   5  16   4       55.51       43.61      8.04 o 
   6  16   4       82.00       67.25      4.13 o 
 -10  17   4      133.27      125.67      8.69 o 
  -9  17   4       92.40      101.52      7.52 o 
  -8  17   4        0.00        2.49      2.61 o 
  -7  17   4      177.35      189.04      9.12 o 
  -6  17   4       13.09        8.78      2.37 o 
  -5  17   4      100.62       91.87      8.62 o 
  -4  17   4      201.85      167.76      4.73 o 
  -3  17   4       24.12       28.87      1.86 o 
  -2  17   4     1348.90     1350.74     39.82 o 
  -1  17   4      400.78      360.10     12.99 o 
   0  17   4     1440.03     1482.29     49.08 o 
   1  17   4      502.40      483.05     15.14 o 
   2  17   4       44.57       45.95      8.64 o 
   3  17   4        6.67        7.08      2.31 o 
   4  17   4      106.34       92.57      3.28 o 
   5  17   4        6.19        8.32      2.43 o 
   6  17   4       76.91       60.10     11.23 o 
  -9  18   4       57.70       58.27     17.35 o 
  -8  18   4       66.89       71.15      4.76 o 
  -7  18   4       18.11       16.37      4.84 o 
  -6  18   4       72.41       57.90      3.81 o 
  -5  18   4      415.74      320.13      9.94 o 
  -4  18   4      671.09      623.59     15.94 o 
  -3  18   4       50.09       33.44      3.51 o 
  -2  18   4      536.16      555.91     17.56 o 
  -1  18   4      926.49      902.28     26.74 o 
   0  18   4        8.09        6.58      2.92 o 
   1  18   4       91.32       91.46      3.96 o 
   2  18   4      246.09      267.38     11.13 o 
   3  18   4      480.86      473.36     18.36 o 
   4  18   4      198.30      213.64     11.06 o 
   5  18   4      172.06      151.15      5.62 o 
   6  18   4      244.60      248.79      8.31 o 
  -9  19   4       14.25       14.15      3.48 o 
  -8  19   4        4.63        3.58      2.89 o 
  -7  19   4       20.08       14.05      2.43 o 
  -6  19   4        7.28        9.67      3.48 o 
  -5  19   4       11.60        8.33      3.00 o 
  -4  19   4        0.20        0.27      1.68 o 
  -3  19   4        3.77        2.86      4.09 o 
  -2  19   4        1.24        3.76      2.33 o 
  -1  19   4       43.75       42.30      3.99 o 
   0  19   4        9.06        5.30      2.41 o 
   1  19   4      219.10      206.17      8.67 o 
   2  19   4       99.44       99.49      8.43 o 
   3  19   4      262.36      252.85     15.56 o 
   4  19   4       60.53       71.07      6.13 o 
   5  19   4       14.30       26.85      6.67 o 
  -8  20   4        3.16        6.31      2.46 o 
  -7  20   4       10.70       10.08      4.70 o 
  -6  20   4       46.97       39.61     19.07 o 
  -5  20   4        2.72        2.43      2.23 o 
  -4  20   4      230.95      208.87      7.60 o 
  -3  20   4       37.68       22.02      6.10 o 
  -2  20   4        1.03        1.31      1.47 o 
  -1  20   4      130.52      122.05      5.54 o 
   0  20   4        9.09        7.62      3.59 o 
   1  20   4       51.55       52.89      6.19 o 
   2  20   4       59.36       53.21     11.10 o 
   3  20   4        6.50        9.72      2.95 o 
   4  20   4       26.91       30.24      6.28 o 
   5  20   4       20.66       14.72      4.34 o 
  -8  21   4        9.90        6.31      3.40 o 
  -7  21   4        0.05        3.20      4.77 o 
  -6  21   4        0.53        6.29      4.48 o 
  -5  21   4       77.77       50.22     21.91 o 
  -4  21   4        0.55        3.25      2.08 o 
  -3  21   4        0.43        2.98      1.83 o 
  -2  21   4      226.40      208.31      9.40 o 
  -1  21   4       32.55       35.30      8.40 o 
   0  21   4       56.66       50.74      3.38 o 
   1  21   4        0.32        1.35      2.97 o 
   2  21   4       93.52      104.19      4.84 o 
   3  21   4      239.93      229.69     11.14 o 
   4  21   4      101.56      100.91      3.95 o 
  -7  22   4       61.90       71.03     16.39 o 
  -6  22   4       27.11       23.46      6.92 o 
  -5  22   4       14.24       15.59      5.08 o 
  -4  22   4       32.78       29.46      8.94 o 
  -3  22   4       66.18       55.29     18.06 o 
  -2  22   4      148.51      136.68      6.81 o 
  -1  22   4       19.83       19.08      3.88 o 
   0  22   4      100.38      107.74      7.11 o 
   1  22   4       35.26       41.29      3.86 o 
   2  22   4       30.67       29.64      6.45 o 
   3  22   4      138.13      160.39     10.41 o 
   4  22   4        9.98        5.12      2.91 o 
  -7  23   4        0.00       -1.43      6.37 o 
  -6  23   4       20.28       12.77      5.26 o 
  -5  23   4        7.88       14.49      9.32 o 
  -4  23   4       59.01       71.48     18.26 o 
  -3  23   4       62.43       79.74      5.89 o 
  -2  23   4        3.70        6.11      2.60 o 
  -1  23   4      114.31      120.33     14.41 o 
   0  23   4       26.49       22.97      4.71 o 
   1  23   4        0.17        0.38      1.69 o 
   2  23   4      628.68      632.25     15.98 o 
   3  23   4       14.87        5.38      2.80 o 
  -6  24   4       23.03       23.56     11.27 o 
  -5  24   4       11.40       10.40      5.47 o 
  -4  24   4       35.76       38.89     12.48 o 
  -3  24   4        0.24        4.48      4.55 o 
  -2  24   4        5.94        1.72      2.67 o 
  -1  24   4        2.27       -3.52      5.10 o 
   0  24   4      107.44      115.61      8.06 o 
   1  24   4       50.18       39.91      6.84 o 
   2  24   4      137.05      148.90      9.61 o 
   3  24   4      792.73      873.13     38.01 o 
  -5  25   4        0.87        4.97      3.96 o 
  -4  25   4       15.43       24.97     11.13 o 
  -3  25   4        4.40        8.92      6.32 o 
  -2  25   4        0.15        1.10      2.91 o 
  -1  25   4       92.88      116.13     16.42 o 
   0  25   4       26.81       26.78     11.62 o 
   1  25   4        0.43        4.60      3.65 o 
   2  25   4        0.40        3.18      3.57 o 
  -3  26   4        9.42        7.76      4.24 o 
  -2  26   4      204.15      226.49     27.49 o 
  -1  26   4       12.98       11.16      6.25 o 
   0  26   4       20.71       21.46     10.56 o 
 -12   1   5       24.37       24.57      5.39 o 
 -11   1   5       76.54       59.78      9.08 o 
 -10   1   5        0.82        0.95      1.09 o 
  -9   1   5      215.15      223.91      6.50 o 
  -8   1   5      353.07      338.03     11.24 o 
  -7   1   5      196.77      218.14      4.88 o 
  -6   1   5        0.95        2.10      0.79 o 
  -5   1   5      398.77      401.78      7.59 o 
  -4   1   5      201.98      195.98      5.41 o 
  -3   1   5      144.02      164.66      4.58 o 
  -2   1   5      269.70      282.85      7.34 o 
  -1   1   5     1840.39     1987.98     52.13 o 
   0   1   5      291.07      318.38      8.83 o 
   1   1   5      187.66      214.68      6.26 o 
   2   1   5        6.65        5.58      1.36 o 
   3   1   5        3.64        3.92      1.52 o 
   4   1   5      240.18      252.56      6.35 o 
   5   1   5       35.83       40.25      5.40 o 
   6   1   5      269.20      264.69      8.56 o 
   7   1   5      379.09      371.64     11.60 o 
   8   1   5      102.48      100.26      4.31 o 
 -12   2   5        1.96        0.47      2.00 o 
 -11   2   5        3.52        3.06      1.54 o 
 -10   2   5      303.07      301.81      8.79 o 
  -9   2   5       51.74       49.78      6.15 o 
  -8   2   5      319.44      316.23      7.45 o 
  -7   2   5      172.01      170.54      7.12 o 
  -6   2   5       69.94       73.56      3.52 o 
  -5   2   5        5.13        3.27      1.54 o 
  -4   2   5        4.32        3.06      1.29 o 
  -3   2   5       66.48       81.96      3.15 o 
  -2   2   5        5.66        2.36      0.94 o 
  -1   2   5       46.26       38.64      1.54 o 
   0   2   5     1456.38     1535.83     54.62 o 
   1   2   5        0.91        1.55      0.92 o 
   2   2   5       97.65       99.77      4.61 o 
   3   2   5       58.80       56.65      3.54 o 
   4   2   5      264.73      276.80      7.01 o 
   5   2   5      771.54      784.33     19.61 o 
   6   2   5        5.15        6.48      2.55 o 
   7   2   5       23.93       22.00      5.81 o 
   8   2   5      149.88      149.10      7.45 o 
 -12   3   5        7.35        6.41      2.06 o 
 -11   3   5       10.58        7.14      2.22 o 
 -10   3   5      131.83      130.46      3.87 o 
  -9   3   5      291.32      282.99      8.50 o 
  -8   3   5      437.03      431.81      9.77 o 
  -7   3   5       85.83       90.96      4.46 o 
  -6   3   5      346.38      357.75      9.13 o 
  -5   3   5       36.79       29.15      5.76 o 
  -4   3   5       53.72       48.47      2.43 o 
  -3   3   5      591.82      624.12      9.37 o 
  -2   3   5      150.75      140.29      3.95 o 
  -1   3   5        3.46        5.63      1.18 o 
   0   3   5     2103.19     2154.08     50.14 o 
   1   3   5       58.12       65.57      3.10 o 
   2   3   5       20.45       26.36      3.70 o 
   3   3   5      185.29      187.39      5.64 o 
   4   3   5      705.76      710.45     15.64 o 
   5   3   5        7.05        5.28      1.71 o 
   6   3   5      130.88      120.87      3.63 o 
   7   3   5        0.88        1.17      1.69 o 
   8   3   5       68.16       63.13      8.82 o 
 -12   4   5       31.54       31.03      4.72 o 
 -11   4   5      159.94      143.51      5.13 o 
 -10   4   5      384.08      377.42     10.78 o 
  -9   4   5      220.82      229.23      6.70 o 
  -8   4   5       37.19       31.94      5.19 o 
  -7   4   5        1.83        2.54      1.63 o 
  -6   4   5       28.09       23.31      4.46 o 
  -5   4   5     1935.86     1897.77     35.28 o 
  -4   4   5       22.49       14.86      2.97 o 
  -3   4   5      324.61      297.88      7.70 o 
  -2   4   5       11.52        9.41      1.75 o 
  -1   4   5        0.98        2.06      0.88 o 
   0   4   5      643.26      652.65     11.72 o 
   1   4   5       10.66       10.91      1.76 o 
   2   4   5        6.24        3.85      1.07 o 
   3   4   5       66.76       53.51      2.99 o 
   4   4   5        0.09        2.02      1.23 o 
   5   4   5       24.04       27.53      4.31 o 
   6   4   5      152.82      147.82      5.71 o 
   7   4   5        0.18        1.40      1.81 o 
   8   4   5      327.70      345.43     10.19 o 
 -12   5   5      167.28      171.88     10.01 o 
 -11   5   5        9.75        7.50      2.30 o 
 -10   5   5      211.19      197.62      6.93 o 
  -9   5   5        0.48        2.41      1.18 o 
  -8   5   5      144.34      137.22      6.75 o 
  -7   5   5       39.47       38.88      2.79 o 
  -6   5   5      631.77      621.76     13.00 o 
  -5   5   5     2126.70     1985.18     37.06 o 
  -4   5   5      215.40      206.44      3.72 o 
  -3   5   5      188.35      202.29      4.73 o 
  -2   5   5        1.30        1.31      0.80 o 
  -1   5   5       15.47       15.30      1.91 o 
   0   5   5       26.46       22.61      2.38 o 
   1   5   5        1.26        2.96      1.08 o 
   2   5   5      128.23      130.00      5.23 o 
   3   5   5       55.35       58.39      2.22 o 
   4   5   5      269.22      288.27      7.01 o 
   5   5   5        3.68        6.22      1.90 o 
   6   5   5       90.81       78.78      3.58 o 
   7   5   5        0.01        0.43      1.14 o 
 -12   6   5      123.42      125.42      6.73 o 
 -11   6   5       12.70       11.23      2.80 o 
 -10   6   5        2.14        1.88      2.15 o 
  -9   6   5     2538.99     2756.50     38.40 o 
  -8   6   5      615.63      633.99     13.49 o 
  -7   6   5        0.47        1.19      1.08 o 
  -6   6   5        0.75        0.85      1.13 o 
  -5   6   5      432.57      408.78      9.41 o 
  -4   6   5      471.61      495.72      9.01 o 
  -3   6   5      248.36      294.82      5.74 o 
  -2   6   5      163.79      171.43      5.01 o 
  -1   6   5      115.35      127.56      4.10 o 
   0   6   5       67.59       70.15      2.58 o 
   1   6   5       85.72       88.25      3.84 o 
   2   6   5      199.50      198.71      3.55 o 
   3   6   5      541.44      571.38      8.34 o 
   4   6   5      460.16      452.31      9.73 o 
   5   6   5      186.12      169.80      9.21 o 
   6   6   5        0.09        2.09      1.49 o 
   7   6   5        4.78        4.45      2.04 o 
 -11   7   5       10.79        8.03      2.23 o 
 -10   7   5       33.58       26.61      4.47 o 
  -9   7   5      526.32      569.41     12.26 o 
  -8   7   5      507.72      508.45     11.09 o 
  -7   7   5       10.63       10.80      2.28 o 
  -6   7   5      510.68      516.94      9.46 o 
  -5   7   5      746.91      742.24     14.39 o 
  -4   7   5       85.88       72.39      3.21 o 
  -3   7   5      675.26      680.64     12.01 o 
  -2   7   5      138.67      135.77      4.01 o 
  -1   7   5        2.09        1.29      0.97 o 
   0   7   5      503.12      518.54     10.42 o 
   1   7   5      113.00      119.64      5.21 o 
   2   7   5      206.26      209.48      4.46 o 
   3   7   5       95.14       93.44      3.44 o 
   4   7   5       34.22       32.80      5.22 o 
   5   7   5        2.17        1.35      1.04 o 
   6   7   5       43.34       59.51      5.48 o 
   7   7   5       18.11       13.93      2.69 o 
 -11   8   5       68.46       56.37      9.33 o 
 -10   8   5       30.03       27.94      4.86 o 
  -9   8   5       69.37       56.94      4.64 o 
  -8   8   5      205.18      207.12      7.26 o 
  -7   8   5      236.95      228.28      5.59 o 
  -6   8   5      349.12      343.97      6.73 o 
  -5   8   5      309.06      332.54      9.82 o 
  -4   8   5     1468.58     1576.50     29.37 o 
  -3   8   5      170.59      168.65      6.16 o 
  -2   8   5        6.37        5.74      0.71 o 
  -1   8   5       74.38       78.15      2.56 o 
   0   8   5        9.95       14.38      2.29 o 
   1   8   5       16.93       20.24      3.42 o 
   2   8   5      179.24      172.47      5.66 o 
   3   8   5        3.37        4.77      1.18 o 
   4   8   5      137.67      129.19      2.48 o 
   5   8   5       14.43       13.62      2.00 o 
   6   8   5       46.85       40.61      5.49 o 
   7   8   5      120.22      147.10      8.31 o 
 -11   9   5        2.07        2.63      2.99 o 
 -10   9   5      150.32      141.35      5.98 o 
  -9   9   5      809.44      869.45     26.69 o 
  -8   9   5       48.99       44.21      8.92 o 
  -7   9   5       37.23       33.01      1.85 o 
  -6   9   5       53.40       48.95      9.46 o 
  -5   9   5       12.01       14.54      1.67 o 
  -4   9   5       75.04       72.98      4.00 o 
  -3   9   5      765.36      744.24     17.19 o 
  -2   9   5      335.89      344.47      8.42 o 
  -1   9   5       45.19       40.62      3.43 o 
   0   9   5      285.81      280.99      8.40 o 
   1   9   5      170.12      186.64      7.21 o 
   2   9   5       10.23        8.36      1.61 o 
   3   9   5      131.02      120.17      4.88 o 
   4   9   5       27.68       24.23      4.39 o 
   5   9   5        1.85        4.48      1.79 o 
   6   9   5        4.67        3.63      1.26 o 
   7   9   5       18.76       22.56      4.70 o 
 -11  10   5      143.72      146.30      7.67 o 
 -10  10   5      190.30      182.63      7.12 o 
  -9  10   5        2.76        3.12      2.46 o 
  -8  10   5       16.85       16.97      4.46 o 
  -7  10   5      711.80      715.19     18.83 o 
  -6  10   5      955.44      955.41     15.56 o 
  -5  10   5      123.68      118.79      5.88 o 
  -4  10   5      211.02      201.05      6.19 o 
  -3  10   5        4.35        3.70      2.10 o 
  -2  10   5        0.90        2.13      1.98 o 
  -1  10   5       45.06       42.08      2.16 o 
   0  10   5      269.93      264.46      5.27 o 
   1  10   5        6.08        6.69      1.49 o 
   2  10   5      405.86      421.59     15.55 o 
   3  10   5      147.17      144.23      5.13 o 
   4  10   5      580.00      548.24     13.90 o 
   5  10   5       19.44       14.53      3.02 o 
   6  10   5        4.89        3.13      1.52 o 
   7  10   5        4.09        2.20      1.42 o 
 -11  11   5        0.19        2.13      2.81 o 
 -10  11   5        0.68        2.06      2.18 o 
  -9  11   5      214.56      236.59      8.87 o 
  -8  11   5      326.61      348.97      9.19 o 
  -7  11   5        0.52        0.45      1.65 o 
  -6  11   5      170.38      175.05      6.17 o 
  -5  11   5      238.18      254.89      9.49 o 
  -4  11   5     1139.88     1207.92     24.16 o 
  -3  11   5      329.07      350.27      8.87 o 
  -2  11   5        0.72        2.42      1.57 o 
  -1  11   5     1968.76     1897.65     36.95 o 
   0  11   5      317.61      318.59     13.41 o 
   1  11   5       69.33       76.02      3.44 o 
   2  11   5        4.24        3.49      0.97 o 
   3  11   5      183.14      172.43      5.78 o 
   4  11   5      111.46       93.82      4.14 o 
   5  11   5        1.95        1.55      1.26 o 
   6  11   5        0.13        0.64      1.79 o 
   7  11   5        2.75        8.07      2.44 o 
 -11  12   5       36.04       34.73      7.83 o 
 -10  12   5       77.49       79.74      5.20 o 
  -9  12   5        0.00        0.11      2.05 o 
  -8  12   5      260.48      267.81      8.28 o 
  -7  12   5      510.19      504.07     18.70 o 
  -6  12   5       99.89       88.51      5.60 o 
  -5  12   5       34.42       31.73      5.99 o 
  -4  12   5      458.72      460.33      8.72 o 
  -3  12   5      525.93      535.92     11.41 o 
  -2  12   5        2.09        0.69      1.47 o 
  -1  12   5     2309.57     2327.34     35.62 o 
   0  12   5     1001.76     1012.67     41.63 o 
   1  12   5     2112.47     2230.28     45.93 o 
   2  12   5       31.54       26.59      1.99 o 
   3  12   5      260.44      236.97      6.77 o 
   4  12   5       76.81       71.07      2.88 o 
   5  12   5      147.98      144.57      5.45 o 
   6  12   5       97.08      105.96      6.54 o 
 -10  13   5        0.16        2.83      2.16 o 
  -9  13   5      105.02      119.70      8.61 o 
  -8  13   5       52.19       59.50     11.42 o 
  -7  13   5        0.74        4.08      1.79 o 
  -6  13   5      351.80      370.96      9.99 o 
  -5  13   5      504.40      500.59     12.71 o 
  -4  13   5       57.55       45.10      2.95 o 
  -3  13   5        6.26        7.58      2.28 o 
  -2  13   5       44.74       40.49      2.13 o 
  -1  13   5       11.36        6.72      3.60 o 
   0  13   5        6.74        3.19      1.56 o 
   1  13   5       56.86       52.13      4.29 o 
   2  13   5       64.07       80.05      3.42 o 
   3  13   5       53.77       59.07      2.04 o 
   4  13   5      176.74      157.03      4.57 o 
   5  13   5        6.29        5.34      1.92 o 
   6  13   5       89.03       75.22      8.60 o 
 -10  14   5        1.74        3.90      2.04 o 
  -9  14   5       20.22       18.01      2.95 o 
  -8  14   5       72.25       74.24      3.64 o 
  -7  14   5      221.22      215.39      6.22 o 
  -6  14   5       20.87       21.74      4.43 o 
  -5  14   5      304.41      285.92      9.99 o 
  -4  14   5      254.40      251.31      7.00 o 
  -3  14   5        0.77       -0.13      1.36 o 
  -2  14   5      462.69      417.48      8.31 o 
  -1  14   5      844.18      860.36     13.71 o 
   0  14   5      475.35      473.72     16.90 o 
   1  14   5       55.91       50.68      2.90 o 
   2  14   5        5.47        6.22      2.13 o 
   3  14   5       25.40       11.93      3.99 o 
   4  14   5       18.97       20.99      4.65 o 
   5  14   5       19.44       16.76      3.02 o 
   6  14   5        5.52        3.28      2.07 o 
 -10  15   5      374.28      425.78     13.64 o 
  -9  15   5       80.32       79.60      4.64 o 
  -8  15   5        8.40        6.16      2.33 o 
  -7  15   5        0.79        2.43      1.59 o 
  -6  15   5        1.26        8.31      3.00 o 
  -5  15   5      297.99      279.00      9.92 o 
  -4  15   5      272.95      243.85      9.65 o 
  -3  15   5        2.26        3.14      1.79 o 
  -2  15   5     1250.04     1284.58     38.57 o 
  -1  15   5      144.35      145.27      6.64 o 
   0  15   5       56.80       49.56     10.59 o 
   1  15   5       90.29       92.53      7.19 o 
   2  15   5       36.30       36.52      7.12 o 
   3  15   5       58.27       72.74      8.68 o 
   4  15   5      156.61      162.26     10.46 o 
   5  15   5       69.83       51.96     10.54 o 
   6  15   5       21.53       18.63      3.49 o 
  -9  16   5       16.14       17.85      3.68 o 
  -8  16   5       10.90        8.00      1.84 o 
  -7  16   5      115.66      116.29      4.29 o 
  -6  16   5      106.99       92.18      7.36 o 
  -5  16   5       21.73       23.07      4.30 o 
  -4  16   5      314.67      324.30      8.71 o 
  -3  16   5      179.96      152.76      7.07 o 
  -2  16   5      112.85      101.43      4.65 o 
  -1  16   5        0.48       -1.05      4.42 o 
   0  16   5        9.66        4.98      2.85 o 
   1  16   5        1.97        1.05      3.91 o 
   2  16   5        6.81       10.58      2.95 o 
   3  16   5        0.38        0.87      2.40 o 
   4  16   5        6.55        3.16      3.53 o 
   5  16   5       25.45       24.42      5.81 o 
  -9  17   5       10.73       12.88      3.97 o 
  -8  17   5       20.84       19.89      4.80 o 
  -7  17   5      364.02      360.41     13.74 o 
  -6  17   5       53.09       64.98      4.68 o 
  -5  17   5        8.42        4.05      1.74 o 
  -4  17   5       32.65       17.73      3.25 o 
  -3  17   5        0.49        1.16      2.91 o 
  -2  17   5        0.39        1.99      1.55 o 
  -1  17   5      735.48      717.74     25.48 o 
   0  17   5      443.17      471.01     17.27 o 
   1  17   5       66.55       59.17      5.53 o 
   2  17   5       40.66       40.17      8.62 o 
   3  17   5       77.28       81.11      4.63 o 
   4  17   5       27.06       24.69      5.82 o 
   5  17   5        6.80        0.31      4.00 o 
  -9  18   5       10.77       12.11      3.77 o 
  -8  18   5        0.22        2.62      1.59 o 
  -7  18   5       46.68       44.05      6.29 o 
  -6  18   5      361.86      346.06     11.90 o 
  -5  18   5        0.00        1.35      1.54 o 
  -4  18   5      227.88      240.00     11.05 o 
  -3  18   5        0.05        2.93      1.76 o 
  -2  18   5       63.45       51.77     10.23 o 
  -1  18   5        0.71       -0.98      3.76 o 
   0  18   5       25.81       21.92      5.31 o 
   1  18   5        0.50        4.90      2.58 o 
   2  18   5      115.55      115.97      9.14 o 
   3  18   5        9.61        5.19      5.18 o 
   4  18   5       28.12       31.96      7.06 o 
   5  18   5       38.47       46.17     10.57 o 
  -8  19   5       18.68       19.96      4.65 o 
  -7  19   5       16.24       14.09      3.75 o 
  -6  19   5       20.00       20.04      4.57 o 
  -5  19   5      180.26      182.42     15.30 o 
  -4  19   5       12.89        5.94      3.33 o 
  -3  19   5      214.38      180.99      4.57 o 
  -2  19   5        5.92        5.16      2.37 o 
  -1  19   5       47.92       36.76      9.27 o 
   0  19   5       66.84       76.12     12.42 o 
   1  19   5      286.44      320.18     14.26 o 
   2  19   5        1.85        2.86      1.87 o 
   3  19   5       21.51       20.51      5.35 o 
   4  19   5       32.10       36.05      7.13 o 
  -8  20   5       64.22       47.96     15.42 o 
  -7  20   5      301.11      336.08     29.05 o 
  -6  20   5      180.91      147.25      9.22 o 
  -5  20   5        4.84        2.04      2.40 o 
  -4  20   5        0.46        0.08      1.64 o 
  -3  20   5       57.16       51.04      3.73 o 
  -2  20   5      117.86      114.58      6.07 o 
  -1  20   5       37.38       48.79      7.90 o 
   0  20   5       64.11       64.10      4.63 o 
   1  20   5      239.22      232.89     10.31 o 
   2  20   5      170.14      146.53     11.13 o 
   3  20   5      136.21      142.09      9.50 o 
   4  20   5      189.50      199.96      9.08 o 
  -7  21   5        1.79        6.20      5.71 o 
  -6  21   5        6.16        6.47      4.68 o 
  -5  21   5       56.88       45.69      4.36 o 
  -4  21   5       80.51       75.77      3.90 o 
  -3  21   5        6.21        2.37      2.81 o 
  -2  21   5      116.30       94.68      6.59 o 
  -1  21   5       24.24       14.18      3.84 o 
   0  21   5      215.17      207.50      9.21 o 
   1  21   5       41.34       42.48      9.71 o 
   2  21   5      573.17      662.51     38.91 o 
   3  21   5       49.21       52.76     12.27 o 
  -7  22   5        3.48       -2.72      5.30 o 
  -6  22   5        3.44        4.59      4.48 o 
  -5  22   5       36.68       39.02     16.37 o 
  -4  22   5      137.83      112.86      7.91 o 
  -3  22   5       65.12       61.35      7.47 o 
  -2  22   5       89.30      118.95     12.65 o 
  -1  22   5       47.62       43.48      9.85 o 
   0  22   5       33.05       28.81      8.60 o 
   1  22   5        2.01        0.49      3.62 o 
   2  22   5       18.38       19.49      7.23 o 
  -6  23   5        0.89        4.69      3.78 o 
  -5  23   5       52.59       35.53     18.19 o 
  -4  23   5        0.60        5.93      7.62 o 
  -3  23   5       32.21       35.66     12.28 o 
  -2  23   5       84.35       93.58      5.41 o 
  -1  23   5      135.74      156.07     13.56 o 
   0  23   5      134.59      128.41     10.30 o 
   1  23   5       46.28       35.31      8.61 o 
   2  23   5      710.33      804.13     33.41 o 
  -5  24   5        0.15       -0.92      6.24 o 
  -4  24   5       14.79        7.23      4.11 o 
  -3  24   5       69.48       58.86     12.53 o 
  -2  24   5      332.14      401.60     22.58 o 
  -1  24   5       99.57       90.97     28.03 o 
   0  24   5      206.60      219.29     17.13 o 
  -3  25   5        1.01       -2.27      6.15 o 
  -2  25   5      131.46      174.12     12.28 o 
 -11   0   6        6.09        7.00      3.00 o 
 -10   0   6      124.52      126.03      7.60 o 
  -9   0   6        9.29       17.80      3.73 o 
  -8   0   6       57.54       47.55     10.39 o 
  -7   0   6        5.78        2.39      1.57 o 
  -6   0   6       15.12       18.45      6.92 o 
  -5   0   6     1781.83     1897.96     45.07 o 
  -4   0   6      221.61      235.46     13.30 o 
  -3   0   6       41.11       34.14      7.38 o 
  -2   0   6      367.01      354.96     10.70 o 
  -1   0   6     1097.70     1242.13     33.08 o 
   0   0   6        0.03        1.86      1.37 o 
   1   0   6      440.64      485.61     15.66 o 
   2   0   6        8.09        6.59      2.57 o 
   3   0   6      893.99      966.66     28.65 o 
   4   0   6       50.34       56.27      9.85 o 
   5   0   6      194.95      205.95      9.69 o 
   6   0   6        2.24        4.44      2.54 o 
 -11   1   6        0.16        2.08      1.63 o 
 -10   1   6      355.20      346.58     10.54 o 
  -9   1   6       38.19       43.31      6.45 o 
  -8   1   6       37.91       35.32      5.21 o 
  -7   1   6      101.40      106.51      4.88 o 
  -6   1   6       69.06       77.91      3.69 o 
  -5   1   6        5.62        4.32      1.65 o 
  -4   1   6       32.83       31.24      2.28 o 
  -3   1   6      184.60      186.24      7.03 o 
  -2   1   6       93.09       81.23      3.45 o 
  -1   1   6        3.54        5.23      1.79 o 
   0   1   6      418.21      454.66      8.29 o 
   1   1   6        6.90        6.83      2.49 o 
   2   1   6        3.82        8.26      2.07 o 
   3   1   6        0.27        2.92      2.12 o 
   4   1   6      535.86      568.38     11.51 o 
   5   1   6      241.24      245.82      9.41 o 
   6   1   6        6.85        9.24      1.88 o 
 -11   2   6       45.03       43.57      3.84 o 
 -10   2   6       13.95        9.62      3.37 o 
  -9   2   6      246.95      238.49      6.35 o 
  -8   2   6       48.12       45.52      3.51 o 
  -7   2   6        0.47        2.43      1.20 o 
  -6   2   6      413.33      426.77      7.04 o 
  -5   2   6     1032.67     1082.09     18.83 o 
  -4   2   6        0.70        0.75      1.15 o 
  -3   2   6       66.46       59.72      3.31 o 
  -2   2   6       92.43       94.34      3.81 o 
  -1   2   6      739.32      790.80     15.71 o 
   0   2   6      144.07      148.00      5.85 o 
   1   2   6      295.12      318.53      9.45 o 
   2   2   6       90.53       88.69      3.75 o 
   3   2   6      612.96      620.73     13.62 o 
   4   2   6       61.84       57.29      8.67 o 
   5   2   6      120.78      117.19      4.66 o 
   6   2   6        0.70        1.08      2.18 o 
 -11   3   6        0.22        1.41      1.45 o 
 -10   3   6       50.06       43.45      7.02 o 
  -9   3   6     1240.64     1258.61     33.92 o 
  -8   3   6       42.80       36.60      4.21 o 
  -7   3   6       15.84       17.74      3.96 o 
  -6   3   6       10.20        7.52      2.86 o 
  -5   3   6      567.86      563.59     10.31 o 
  -4   3   6      104.48       94.26      3.83 o 
  -3   3   6      257.96      239.09      5.47 o 
  -2   3   6      196.67      188.36      7.26 o 
  -1   3   6        0.43        1.26      1.08 o 
   0   3   6       12.72       14.17      2.70 o 
   1   3   6      391.62      392.61      9.12 o 
   2   3   6      323.99      341.62      7.74 o 
   3   3   6      436.14      445.21     11.74 o 
   4   3   6      704.29      765.29     15.68 o 
   5   3   6       12.19       15.50      2.72 o 
   6   3   6        3.00        3.33      1.87 o 
 -11   4   6        5.09        8.12      1.98 o 
 -10   4   6     1286.01     1344.04     40.79 o 
  -9   4   6      104.47      103.48      4.24 o 
  -8   4   6      524.99      535.00     18.05 o 
  -7   4   6        2.16        2.52      1.01 o 
  -6   4   6     1614.92     1653.92     21.98 o 
  -5   4   6      646.61      665.78     12.16 o 
  -4   4   6      350.29      335.88      6.55 o 
  -3   4   6      602.17      609.43     12.40 o 
  -2   4   6       77.96       77.42      3.52 o 
  -1   4   6       12.73       14.13      2.22 o 
   0   4   6       23.89       25.07      1.70 o 
   1   4   6      125.18      123.01      4.29 o 
   2   4   6       16.91       20.35      3.32 o 
   3   4   6      859.64      880.09     21.71 o 
   4   4   6      801.16      820.16     16.74 o 
   5   4   6      200.88      186.99      6.73 o 
   6   4   6       15.33       10.97      2.28 o 
 -11   5   6        2.63        2.68      2.20 o 
 -10   5   6       30.69       24.79      4.60 o 
  -9   5   6        9.33       13.67      2.41 o 
  -8   5   6       31.68       23.32      5.03 o 
  -7   5   6       30.45       33.40      2.88 o 
  -6   5   6      119.75      111.90      5.14 o 
  -5   5   6       34.54       33.78      2.13 o 
  -4   5   6      329.28      346.12      6.68 o 
  -3   5   6       58.92       57.21      2.92 o 
  -2   5   6       83.97       87.05      3.76 o 
  -1   5   6        0.42        1.45      0.69 o 
   0   5   6       45.68       50.11      2.72 o 
   1   5   6      169.89      171.83      5.16 o 
   2   5   6      339.90      375.38      8.82 o 
   3   5   6       92.48       88.14      5.37 o 
   4   5   6      104.97      102.49      5.93 o 
   5   5   6        8.83        5.92      1.76 o 
   6   5   6        3.69        4.91      1.88 o 
 -11   6   6        4.40        3.70      3.46 o 
 -10   6   6        5.70        4.71      2.32 o 
  -9   6   6        1.67        2.91      2.61 o 
  -8   6   6        1.10        3.16      2.07 o 
  -7   6   6       17.20       15.68      5.08 o 
  -6   6   6      467.02      442.30      7.74 o 
  -5   6   6       12.65       14.85      2.54 o 
  -4   6   6      136.98      119.73      5.11 o 
  -3   6   6       34.43       31.28      3.28 o 
  -2   6   6        2.48        0.55      0.89 o 
  -1   6   6        1.79        2.74      1.41 o 
   0   6   6       95.68       99.94      4.03 o 
   1   6   6        7.20        7.89      1.50 o 
   2   6   6        1.49        2.54      1.03 o 
   3   6   6       81.01       84.63      2.46 o 
   4   6   6      378.09      401.68     11.21 o 
   5   6   6       63.98       56.94      4.04 o 
   6   6   6        3.44        2.71      1.45 o 
 -11   7   6       30.51       26.10      5.30 o 
 -10   7   6       78.01       70.06     12.06 o 
  -9   7   6      517.65      546.19     17.54 o 
  -8   7   6       58.67       47.47      9.21 o 
  -7   7   6      651.30      684.80     16.89 o 
  -6   7   6      198.17      205.06      6.23 o 
  -5   7   6       43.37       38.77      7.58 o 
  -4   7   6      202.65      215.80      8.98 o 
  -3   7   6      135.57      122.59      6.11 o 
  -2   7   6       38.90       37.54      3.06 o 
  -1   7   6      195.09      198.38      3.85 o 
   0   7   6      105.14      112.64      4.10 o 
   1   7   6        0.10        1.54      0.88 o 
   2   7   6       13.76       13.45      1.91 o 
   3   7   6        0.75        2.43      1.11 o 
   4   7   6      657.02      663.46     17.60 o 
   5   7   6       72.67       59.77      5.45 o 
   6   7   6       10.00        9.75      2.63 o 
 -11   8   6       18.32       15.85      3.23 o 
 -10   8   6      156.25      150.79      6.18 o 
  -9   8   6        0.02        1.12      2.94 o 
  -8   8   6       86.67       79.92      7.19 o 
  -7   8   6        4.67        2.48      1.85 o 
  -6   8   6       26.84       18.03      3.71 o 
  -5   8   6     1163.57     1178.15     18.70 o 
  -4   8   6     2867.75     2737.04     42.44 o 
  -3   8   6      217.37      207.29      7.47 o 
  -2   8   6      128.26      122.13      6.12 o 
  -1   8   6      297.83      302.75      8.68 o 
   0   8   6      555.70      587.68      8.81 o 
   1   8   6        3.28        4.44      1.17 o 
   2   8   6      294.00      299.21      6.86 o 
   3   8   6      347.76      322.74      9.16 o 
   4   8   6      141.00      136.99      4.57 o 
   5   8   6        7.41        5.15      1.43 o 
   6   8   6        1.29       -0.31      1.54 o 
 -11   9   6       14.47       12.98      4.74 o 
 -10   9   6      121.14      100.79      8.34 o 
  -9   9   6       51.15       52.74      8.14 o 
  -8   9   6       76.30       90.68      7.99 o 
  -7   9   6      545.05      571.22     16.97 o 
  -6   9   6      112.49       97.16      4.55 o 
  -5   9   6       34.01       35.57      5.80 o 
  -4   9   6     4192.61     3975.76     43.23 o 
  -3   9   6        1.07        2.33      2.20 o 
  -2   9   6      554.80      569.28     11.92 o 
  -1   9   6       13.67       14.90      3.60 o 
   0   9   6        0.00        0.20      0.62 o 
   1   9   6       24.12       24.98      2.61 o 
   2   9   6      133.96      122.19      6.78 o 
   3   9   6       97.29       90.16      4.57 o 
   4   9   6      204.01      216.01      7.09 o 
   5   9   6        7.18        7.65      1.57 o 
   6   9   6       26.12       14.51      3.40 o 
 -10  10   6        5.81        8.35      2.54 o 
  -9  10   6       22.86       23.39      4.73 o 
  -8  10   6       85.86       95.05      4.73 o 
  -7  10   6        5.79        7.04      2.46 o 
  -6  10   6      277.72      280.48      7.94 o 
  -5  10   6       65.92       65.84     11.73 o 
  -4  10   6      214.89      196.26      6.34 o 
  -3  10   6       93.01      102.04      5.34 o 
  -2  10   6      268.41      249.57      8.52 o 
  -1  10   6       46.91       58.96      5.16 o 
   0  10   6      142.36      142.05      6.62 o 
   1  10   6      132.03      139.09      6.33 o 
   2  10   6       73.97       78.22      2.32 o 
   3  10   6       32.79       24.61      4.33 o 
   4  10   6       96.00       92.69      2.37 o 
   5  10   6      112.50      111.79      5.72 o 
 -10  11   6      231.62      224.74     11.74 o 
  -9  11   6      178.35      180.43      7.11 o 
  -8  11   6       96.64       89.44      4.77 o 
  -7  11   6      386.31      372.69      9.62 o 
  -6  11   6        1.59        0.57      1.77 o 
  -5  11   6      575.31      599.35     26.75 o 
  -4  11   6      213.99      196.17      6.66 o 
  -3  11   6        1.94        0.57      1.54 o 
  -2  11   6      107.93      113.14      6.17 o 
  -1  11   6        4.18        5.54      2.07 o 
   0  11   6       37.47       35.24      3.47 o 
   1  11   6       85.84       88.78      2.69 o 
   2  11   6        0.88        0.66      1.42 o 
   3  11   6        0.01        2.74      1.16 o 
   4  11   6       22.60       22.43      3.60 o 
   5  11   6        0.70        1.97      2.05 o 
 -10  12   6       15.22       20.77      4.18 o 
  -9  12   6       29.16       20.29      5.11 o 
  -8  12   6       99.97      109.31      7.35 o 
  -7  12   6      110.34      108.51      6.29 o 
  -6  12   6      209.92      204.40      7.50 o 
  -5  12   6       25.22       21.04      3.83 o 
  -4  12   6     1778.77     1829.21     27.15 o 
  -3  12   6       85.11       79.25      4.94 o 
  -2  12   6      571.31      617.09     18.68 o 
  -1  12   6       67.61       72.87      5.34 o 
   0  12   6      110.68      126.53      6.74 o 
   1  12   6       82.00       86.94      8.37 o 
   2  12   6      139.31      120.13     10.40 o 
   3  12   6        4.67        6.59      1.95 o 
   4  12   6       44.89       58.41      4.73 o 
   5  12   6       23.12       24.78      5.91 o 
 -10  13   6      171.65      179.76      8.73 o 
  -9  13   6       25.83       20.22      4.48 o 
  -8  13   6       14.54       10.15      3.62 o 
  -7  13   6        0.00       -0.20      2.94 o 
  -6  13   6       35.07       33.03      7.40 o 
  -5  13   6       16.89       16.03      3.31 o 
  -4  13   6      162.84      161.86      7.08 o 
  -3  13   6      262.62      267.85     11.36 o 
  -2  13   6      610.29      619.39     15.83 o 
  -1  13   6     1088.49     1122.20     27.98 o 
   0  13   6        1.10        1.63      1.15 o 
   1  13   6       11.31       11.30      3.86 o 
   2  13   6      152.39      137.62     11.18 o 
   3  13   6       44.39       38.08      8.08 o 
   4  13   6      195.58      200.77      7.13 o 
   5  13   6       81.51       80.46      5.96 o 
  -9  14   6        1.24        2.45      1.51 o 
  -8  14   6        8.42       11.83      2.84 o 
  -7  14   6       13.63        7.03      2.50 o 
  -6  14   6       33.09       21.74      4.39 o 
  -5  14   6       35.51       46.58      9.66 o 
  -4  14   6        0.27       -1.89      2.09 o 
  -3  14   6      442.78      466.55     14.69 o 
  -2  14   6     1213.87     1173.01     33.59 o 
  -1  14   6       95.99      106.07      5.68 o 
   0  14   6       18.62       17.32      3.47 o 
   1  14   6       21.90       19.93      5.98 o 
   2  14   6        0.08       -4.67      3.30 o 
   3  14   6        1.84       -0.64      3.41 o 
   4  14   6       26.62       22.04      6.08 o 
  -9  15   6       99.01      122.87      5.67 o 
  -8  15   6       10.99        8.80      2.17 o 
  -7  15   6      115.09      114.76      4.44 o 
  -6  15   6      214.15      169.26      5.79 o 
  -5  15   6      400.04      402.73     10.11 o 
  -4  15   6      204.10      205.48      6.07 o 
  -3  15   6       74.82       73.26      2.67 o 
  -2  15   6     1022.47     1014.19     35.70 o 
  -1  15   6      197.92      185.98     46.28 o 
   0  15   6      178.94      173.71     13.87 o 
   1  15   6       15.47       19.14      4.57 o 
   2  15   6      111.35      104.12      7.66 o 
   3  15   6       62.56       62.41      9.96 o 
   4  15   6      349.20      409.45     20.28 o 
  -9  16   6        1.99        2.75      1.50 o 
  -8  16   6        1.58        4.91      2.32 o 
  -7  16   6        3.27        0.31      1.68 o 
  -6  16   6        3.76        5.64      1.97 o 
  -5  16   6        3.31        7.54      2.22 o 
  -4  16   6       55.14       67.06      4.69 o 
  -3  16   6       36.48       37.73      4.68 o 
  -2  16   6       20.89       15.66      4.63 o 
  -1  16   6       69.34       76.40      5.38 o 
   0  16   6       10.25        7.10      2.73 o 
   1  16   6       88.60       94.13      7.24 o 
   2  16   6        9.37       10.78      4.70 o 
   3  16   6        1.70        5.30      2.35 o 
   4  16   6        1.06        2.24      2.51 o 
  -8  17   6       15.14       12.93      4.23 o 
  -7  17   6        3.70        2.36      1.70 o 
  -6  17   6        2.35        1.66      2.88 o 
  -5  17   6      179.15      178.00      7.51 o 
  -4  17   6       36.58       44.78      4.13 o 
  -3  17   6       21.51       18.57      5.66 o 
  -2  17   6       17.58       17.39      3.90 o 
  -1  17   6       35.31       30.42      6.94 o 
   0  17   6      182.41      174.58     12.71 o 
   1  17   6       15.37       18.43      3.96 o 
   2  17   6       10.52       14.35      4.72 o 
   3  17   6       23.01       23.48      5.87 o 
  -8  18   6       30.73       25.31      6.70 o 
  -7  18   6       12.85        9.35      2.31 o 
  -6  18   6       29.92       26.07      5.75 o 
  -5  18   6       11.35       11.36      3.45 o 
  -4  18   6       43.87       34.18      9.09 o 
  -3  18   6       39.45       31.73      7.19 o 
  -2  18   6      173.73      173.04      8.63 o 
  -1  18   6       52.37       39.65     10.35 o 
   0  18   6        4.75        3.81      3.18 o 
   1  18   6      153.19      149.42      6.85 o 
   2  18   6        0.28        4.46      3.23 o 
   3  18   6        8.21       10.42      3.24 o 
  -7  19   6        1.63        2.27      2.25 o 
  -6  19   6        0.38        3.70      1.98 o 
  -5  19   6        3.94        2.87      2.13 o 
  -4  19   6       15.43       10.59      3.88 o 
  -3  19   6       19.12       12.56      4.81 o 
  -2  19   6       20.76       20.14      5.37 o 
  -1  19   6        7.51        7.29      2.51 o 
   0  19   6        0.06        2.43      2.28 o 
   1  19   6        1.32        5.13      2.16 o 
   2  19   6       88.21      122.09      6.80 o 
  -7  20   6       69.55       69.83     11.05 o 
  -6  20   6        0.73       -0.36      3.03 o 
  -5  20   6        2.78        2.70      2.16 o 
  -4  20   6      185.37      173.81      6.53 o 
  -3  20   6       15.42        8.01      3.61 o 
  -2  20   6       10.11       12.14      3.77 o 
  -1  20   6       19.88       11.28      3.44 o 
   0  20   6       39.18       27.89      7.39 o 
   1  20   6      485.49      537.31     31.63 o 
   2  20   6       10.02       22.75      5.38 o 
  -6  21   6       12.25        5.70      3.85 o 
  -5  21   6      160.01      187.03      9.61 o 
  -4  21   6       26.30       15.05      5.93 o 
  -3  21   6      253.88      256.71     15.85 o 
  -2  21   6        2.68        5.83      3.74 o 
  -1  21   6        9.99        5.66      3.30 o 
   0  21   6        0.35        0.84      2.74 o 
   1  21   6        8.81       12.51      4.92 o 
  -5  22   6       51.74       59.82      4.08 o 
  -4  22   6       20.47       23.15      6.41 o 
  -3  22   6       36.65       28.33      7.22 o 
  -2  22   6       14.33        6.27      7.90 o 
  -1  22   6        2.20        5.18      2.31 o 
   0  22   6       43.37       44.91     10.27 o 
  -3  23   6      627.83      672.64     22.82 o 
  -2  23   6       13.47        7.69      4.07 o 
 -11   1   7      146.09      162.55      6.05 o 
 -10   1   7      240.91      229.61      5.42 o 
  -9   1   7        6.21        6.64      1.36 o 
  -8   1   7        8.63        5.09      1.72 o 
  -7   1   7       17.96       10.97      2.62 o 
  -6   1   7       18.38       20.00      2.86 o 
  -5   1   7       60.01       60.62      3.53 o 
  -4   1   7        7.51        8.02      1.29 o 
  -3   1   7      309.93      301.62      7.67 o 
  -2   1   7      593.45      625.19     13.34 o 
  -1   1   7        8.14        8.68      2.00 o 
   0   1   7       40.77       46.23      3.73 o 
   1   1   7       59.83       61.98      2.59 o 
   2   1   7       38.30       35.39      5.48 o 
   3   1   7      591.30      625.59     17.81 o 
   4   1   7       12.65       12.49      1.79 o 
   5   1   7        8.52       12.43      2.41 o 
 -11   2   7       64.23       48.64     10.64 o 
 -10   2   7       89.90       84.37      6.78 o 
  -9   2   7        1.88        2.06      1.86 o 
  -8   2   7        0.16        1.84      1.16 o 
  -7   2   7      218.21      202.50      5.92 o 
  -6   2   7       24.84       25.01      4.23 o 
  -5   2   7        2.42        1.84      1.09 o 
  -4   2   7       75.30       74.11      3.73 o 
  -3   2   7       40.03       46.53      4.60 o 
  -2   2   7      186.38      190.24      5.19 o 
  -1   2   7      160.66      169.24      7.44 o 
   0   2   7       84.70       82.73      3.38 o 
   1   2   7       55.24       65.34      3.28 o 
   2   2   7       43.20       44.70      3.14 o 
   3   2   7        1.10        2.50      1.52 o 
   4   2   7       53.26       58.04      3.31 o 
   5   2   7        0.43        2.37      1.31 o 
 -11   3   7      320.03      305.69     10.46 o 
 -10   3   7     1074.87     1149.07     33.33 o 
  -9   3   7       49.81       44.82     15.42 o 
  -8   3   7        2.22        3.60      1.58 o 
  -7   3   7       32.81       31.22      5.38 o 
  -6   3   7      726.87      738.68     15.76 o 
  -5   3   7      145.45      145.19      6.43 o 
  -4   3   7      204.14      198.89      5.03 o 
  -3   3   7        0.38        1.12      1.24 o 
  -2   3   7        1.05        1.31      1.14 o 
  -1   3   7      567.81      595.01     12.81 o 
   0   3   7       20.22       21.59      3.63 o 
   1   3   7        6.64        8.46      2.00 o 
   2   3   7      110.34      105.17      5.19 o 
   3   3   7      107.75      113.81      4.85 o 
   4   3   7        5.05        4.48      1.78 o 
   5   3   7        0.03        1.35      1.63 o 
 -11   4   7      224.30      240.86      8.29 o 
 -10   4   7        0.20        1.61      2.65 o 
  -9   4   7       30.23       21.68      4.40 o 
  -8   4   7        5.94        7.49      2.65 o 
  -7   4   7      241.06      231.34      8.79 o 
  -6   4   7       38.31       34.59      7.20 o 
  -5   4   7      253.35      259.93      4.41 o 
  -4   4   7       63.42       58.69      5.83 o 
  -3   4   7       52.71       57.83      3.47 o 
  -2   4   7       54.36       52.70      3.25 o 
  -1   4   7      860.09      873.67     18.10 o 
   0   4   7       31.95       35.96      3.12 o 
   1   4   7        0.84        2.00      1.02 o 
   2   4   7        8.11        9.37      2.04 o 
   3   4   7     1055.79     1095.12     40.74 o 
   4   4   7        0.51        1.13      1.43 o 
   5   4   7       20.93       22.03      3.96 o 
 -11   5   7       38.14       27.20      7.15 o 
 -10   5   7        0.34        4.62      1.68 o 
  -9   5   7      402.79      434.87     14.43 o 
  -8   5   7      160.95      165.68      6.30 o 
  -7   5   7       39.84       34.20      5.58 o 
  -6   5   7        3.36        6.76      2.44 o 
  -5   5   7      100.21       99.20      4.86 o 
  -4   5   7      734.90      737.26     18.20 o 
  -3   5   7       37.69       36.28      3.73 o 
  -2   5   7      227.11      221.34      7.98 o 
  -1   5   7      116.22      121.52      4.30 o 
   0   5   7       26.78       26.62      2.07 o 
   1   5   7       23.75       22.95      3.40 o 
   2   5   7       81.04       94.68      3.55 o 
   3   5   7        3.82        3.56      1.77 o 
   4   5   7      188.64      192.98      4.70 o 
   5   5   7       44.14       41.79      6.04 o 
 -10   6   7      569.48      593.29     28.88 o 
  -9   6   7       20.50       16.81      5.17 o 
  -8   6   7       39.60       35.54      8.10 o 
  -7   6   7       72.45       71.33      6.31 o 
  -6   6   7        0.03       -1.12      2.19 o 
  -5   6   7      960.07      949.70     22.74 o 
  -4   6   7       70.90       71.93      7.02 o 
  -3   6   7       54.04       52.96      8.74 o 
  -2   6   7      223.32      252.31     10.69 o 
  -1   6   7        0.00        0.13      1.14 o 
   0   6   7        2.22        1.24      1.13 o 
   1   6   7        0.34        1.16      1.36 o 
   2   6   7       19.38       20.15      2.89 o 
   3   6   7        0.56        0.51      1.62 o 
   4   6   7        4.09        2.13      1.27 o 
   5   6   7       62.20       68.07      4.72 o 
 -10   7   7      126.62      137.09     11.67 o 
  -9   7   7       57.07       50.72      4.48 o 
  -8   7   7       90.68       82.91      3.92 o 
  -7   7   7       13.43       12.89      3.44 o 
  -6   7   7      206.96      189.16      4.46 o 
  -5   7   7      355.06      323.90      8.92 o 
  -4   7   7       22.62       21.66      3.30 o 
  -3   7   7       17.84       16.92      3.45 o 
  -2   7   7     1094.19     1113.10     26.26 o 
  -1   7   7       10.50        8.37      2.25 o 
   0   7   7       27.12       23.07      4.73 o 
   1   7   7       58.86       59.82      3.82 o 
   2   7   7      289.35      295.06      9.71 o 
   3   7   7       74.84       62.83      3.69 o 
   4   7   7       56.91       61.64      5.69 o 
 -10   8   7        0.68       -0.43      2.08 o 
  -9   8   7        0.04        0.61      2.89 o 
  -8   8   7        0.56        1.08      2.46 o 
  -7   8   7       17.11       14.94      2.90 o 
  -6   8   7        1.11       -0.23      2.27 o 
  -5   8   7      547.40      539.84     15.97 o 
  -4   8   7        0.37        0.67      2.18 o 
  -3   8   7     1028.08     1073.44     25.61 o 
  -2   8   7      413.31      398.41     11.36 o 
  -1   8   7       32.13       30.30      5.58 o 
   0   8   7        0.00        3.45      1.26 o 
   1   8   7       81.70       82.87      5.28 o 
   2   8   7      519.20      509.17     16.98 o 
   3   8   7      248.87      245.30      9.01 o 
   4   8   7        3.53        3.60      1.60 o 
 -10   9   7      180.39      188.11      7.53 o 
  -9   9   7      372.01      394.26     16.45 o 
  -8   9   7        1.94        2.50      1.82 o 
  -7   9   7      225.95      222.25      8.19 o 
  -6   9   7      210.44      198.59     10.52 o 
  -5   9   7      159.50      156.13      3.88 o 
  -4   9   7       51.01       47.66      7.30 o 
  -3   9   7      885.88      912.47     26.27 o 
  -2   9   7     1377.55     1429.79     40.17 o 
  -1   9   7       83.23       83.80      4.85 o 
   0   9   7       40.86       48.02      7.36 o 
   1   9   7       11.08        9.21      2.08 o 
   2   9   7       13.30       11.38      2.48 o 
   3   9   7      325.41      346.57      8.52 o 
   4   9   7       43.13       47.05      5.03 o 
 -10  10   7      220.32      228.33      9.22 o 
  -9  10   7      114.23      117.25      4.73 o 
  -8  10   7        4.39        2.81      2.36 o 
  -7  10   7       22.57       25.20      5.08 o 
  -6  10   7        3.03        4.92      2.99 o 
  -5  10   7      338.96      337.51      9.30 o 
  -4  10   7      154.63      146.91      3.62 o 
  -3  10   7      768.33      796.17     31.50 o 
  -2  10   7      140.42      141.34      3.88 o 
  -1  10   7       54.73       59.59      5.04 o 
   0  10   7       18.38       16.98      3.70 o 
   1  10   7       61.80       66.13      4.56 o 
   2  10   7       37.97       37.31      6.91 o 
   3  10   7        6.54        6.56      2.13 o 
   4  10   7        8.77        8.61      2.25 o 
  -9  11   7       20.31       27.48      5.60 o 
  -8  11   7        6.89        9.34      3.33 o 
  -7  11   7        1.99        4.11      2.55 o 
  -6  11   7        4.99        2.03      1.70 o 
  -5  11   7      561.77      542.57     13.02 o 
  -4  11   7        1.49        4.38      1.79 o 
  -3  11   7      240.13      246.72      8.12 o 
  -2  11   7      584.78      620.18     14.53 o 
  -1  11   7      955.91      997.13     22.27 o 
   0  11   7       59.11       62.69      5.03 o 
   1  11   7        6.27        6.18      1.92 o 
   2  11   7      152.92      130.17      6.05 o 
   3  11   7       10.51       10.51      2.58 o 
   4  11   7        0.49        2.38      3.39 o 
  -9  12   7       70.49       68.96      4.46 o 
  -8  12   7        9.39       12.00      4.43 o 
  -7  12   7      173.42      172.20      6.75 o 
  -6  12   7       25.86       18.92      2.76 o 
  -5  12   7      510.44      516.59     16.32 o 
  -4  12   7       15.08       12.07      3.05 o 
  -3  12   7      267.09      275.84      7.34 o 
  -2  12   7      485.78      498.10     12.32 o 
  -1  12   7        1.13        1.16      3.07 o 
   0  12   7       19.47       15.07      3.60 o 
   1  12   7       15.63       15.98      3.66 o 
   2  12   7        8.92        8.78      3.07 o 
   3  12   7       13.20       13.56      3.74 o 
  -9  13   7       75.40       86.63      5.65 o 
  -8  13   7       47.87       54.03      4.45 o 
  -7  13   7       36.47       23.82      4.33 o 
  -6  13   7       30.38       26.63      5.81 o 
  -5  13   7      164.01      157.78      4.57 o 
  -4  13   7      185.04      177.59      4.55 o 
  -3  13   7      114.37      114.03      4.03 o 
  -2  13   7       40.84       46.02      8.96 o 
  -1  13   7        1.72        0.79      1.77 o 
   0  13   7       52.80       54.95      3.80 o 
   1  13   7        0.09        5.40      2.49 o 
   2  13   7        4.30        5.71      3.63 o 
   3  13   7       30.84       31.73      6.19 o 
  -9  14   7       22.99       17.53      5.06 o 
  -8  14   7       21.10       24.94      5.74 o 
  -7  14   7       13.74        9.18      2.74 o 
  -6  14   7      226.16      201.08      7.70 o 
  -5  14   7      750.87      694.87     22.72 o 
  -4  14   7      174.87      180.72      8.47 o 
  -3  14   7        0.90       -0.66      2.26 o 
  -2  14   7      134.81      132.87      4.75 o 
  -1  14   7      158.70      155.48     19.57 o 
   0  14   7        2.64        4.53      3.12 o 
   1  14   7       17.00       11.52      3.62 o 
   2  14   7       94.40       84.01      4.52 o 
   3  14   7       11.03       12.76      4.17 o 
  -8  15   7      188.85      190.73      7.24 o 
  -7  15   7       11.07        7.00      4.53 o 
  -6  15   7      122.26      130.35      6.77 o 
  -5  15   7      144.04      130.65      5.62 o 
  -4  15   7       17.37       12.70      3.69 o 
  -3  15   7       45.08       39.60      7.17 o 
  -2  15   7      492.23      548.13     22.45 o 
  -1  15   7        5.25        6.91      2.58 o 
   0  15   7      940.74      971.97     38.10 o 
   1  15   7       37.26       41.77     11.48 o 
   2  15   7        3.95        1.06      3.30 o 
  -8  16   7      103.08      114.12      5.21 o 
  -7  16   7      153.88      172.92      9.54 o 
  -6  16   7        1.08        1.45      2.01 o 
  -5  16   7        0.55       -0.25      1.70 o 
  -4  16   7       59.29       54.09     13.81 o 
  -3  16   7       76.19       93.75      6.03 o 
  -2  16   7        0.04        2.13      3.04 o 
  -1  16   7      110.53       97.38      6.17 o 
   0  16   7        5.28        5.32      4.47 o 
   1  16   7        1.78        3.04      2.24 o 
   2  16   7       58.89       52.20     12.52 o 
  -7  17   7      255.44      231.93      9.54 o 
  -6  17   7        0.26        2.05      1.72 o 
  -5  17   7       22.56       19.87      4.31 o 
  -4  17   7       23.30       24.30      6.72 o 
  -3  17   7        1.83        6.91      1.77 o 
  -2  17   7        9.74        7.22      3.23 o 
  -1  17   7      103.52      100.62      4.93 o 
   0  17   7       65.84       77.00      5.38 o 
   1  17   7        2.74        2.06      2.19 o 
  -6  18   7       16.07        5.79      5.91 o 
  -5  18   7      108.34      109.54      9.32 o 
  -4  18   7      177.23      189.27     14.27 o 
  -3  18   7       18.82       19.57      4.97 o 
  -2  18   7        0.05        1.42      1.93 o 
  -1  18   7        2.42        3.26      1.61 o 
   0  18   7       88.77      113.30      7.43 o 
   1  18   7        1.86        3.52      2.63 o 
  -6  19   7       14.11       14.02      5.35 o 
  -5  19   7       55.92       39.90     12.33 o 
  -4  19   7        3.84        2.38      3.20 o 
  -3  19   7      171.32      203.41     12.99 o 
  -2  19   7        1.75        3.75      2.75 o 
  -1  19   7       26.53       24.61      6.07 o 
   0  19   7       72.43       80.46     12.00 o 
  -4  20   7      218.35      240.79     16.19 o 
  -3  20   7       98.64       92.99      5.65 o 
  -2  20   7       11.08       12.79      3.48 o 
 -10   0   8      215.35      210.68     13.62 o 
  -9   0   8       12.11       24.44      7.08 o 
  -8   0   8       60.97       71.67      3.86 o 
  -7   0   8      749.97      751.07     30.23 o 
  -6   0   8      558.36      536.58     21.42 o 
  -5   0   8       24.36       25.04      7.18 o 
  -4   0   8       53.33       54.37      5.93 o 
  -3   0   8       90.49       93.19      8.54 o 
  -2   0   8      835.42      811.87     23.15 o 
  -1   0   8       22.74       20.93      4.96 o 
   0   0   8       36.25       37.86      3.30 o 
   1   0   8        0.51        1.28      1.70 o 
   2   0   8        0.01       -0.88      5.24 o 
   3   0   8        4.61        5.17      3.07 o 
 -10   1   8       60.47       62.90      4.90 o 
  -9   1   8        2.53        3.24      1.57 o 
  -8   1   8       57.06       47.55      9.46 o 
  -7   1   8      202.11      197.00      7.68 o 
  -6   1   8       15.74       13.24      3.57 o 
  -5   1   8        0.65        3.94      1.79 o 
  -4   1   8        0.87        0.98      1.18 o 
  -3   1   8        0.20        2.07      1.52 o 
  -2   1   8      560.69      555.90     13.21 o 
  -1   1   8       19.83       21.79      3.48 o 
   0   1   8       10.64       14.09      2.26 o 
   1   1   8        2.87        2.61      1.47 o 
   2   1   8        8.47        7.68      2.05 o 
   3   1   8       28.67       22.41      4.39 o 
 -10   2   8        0.04        1.47      2.06 o 
  -9   2   8        6.55        5.57      2.19 o 
  -8   2   8        4.92        5.00      2.35 o 
  -7   2   8       28.78       22.17      4.99 o 
  -6   2   8        0.09        1.43      2.33 o 
  -5   2   8       13.93       12.76      3.98 o 
  -4   2   8        3.34        5.82      1.96 o 
  -3   2   8       33.32       33.40      2.37 o 
  -2   2   8      193.05      204.77      9.17 o 
  -1   2   8        9.61        8.58      1.89 o 
   0   2   8       13.07       11.34      2.41 o 
   1   2   8      132.12      133.61      5.46 o 
   2   2   8        9.89        7.07      1.61 o 
   3   2   8      217.27      227.62      8.94 o 
 -10   3   8        0.18        2.81      1.88 o 
  -9   3   8       18.07       22.83      4.96 o 
  -8   3   8       72.61       72.72      7.73 o 
  -7   3   8      124.69      113.98      4.70 o 
  -6   3   8      525.47      537.04     17.11 o 
  -5   3   8       27.15       19.23      3.96 o 
  -4   3   8        3.34        3.47      2.51 o 
  -3   3   8      149.13      151.28      7.49 o 
  -2   3   8        1.47        2.17      1.51 o 
  -1   3   8       61.33       70.00      2.19 o 
   0   3   8        8.04        7.17      1.90 o 
   1   3   8        9.70       11.17      2.01 o 
   2   3   8      288.70      310.33      6.43 o 
   3   3   8        9.42        5.48      1.95 o 
 -10   4   8      251.79      289.34     12.67 o 
  -9   4   8        2.09        1.39      2.23 o 
  -8   4   8       14.95       13.81      3.34 o 
  -7   4   8       38.46       29.39      5.76 o 
  -6   4   8       43.50       36.72      7.03 o 
  -5   4   8        3.79        0.86      2.58 o 
  -4   4   8       57.62       49.51     10.90 o 
  -3   4   8       14.18        7.14      2.44 o 
  -2   4   8      306.12      322.81     12.74 o 
  -1   4   8        0.19        2.65      1.70 o 
   0   4   8      257.03      275.89      9.86 o 
   1   4   8       91.80      101.52      6.02 o 
   2   4   8       61.72       60.45      6.04 o 
   3   4   8       64.64       53.86      3.66 o 
  -9   5   8       79.70       89.15      5.35 o 
  -8   5   8       86.94       86.50      6.15 o 
  -7   5   8       72.98       77.87      4.61 o 
  -6   5   8      135.46      122.56      4.81 o 
  -5   5   8       31.89       26.16      4.84 o 
  -4   5   8      127.11      112.65      8.40 o 
  -3   5   8       57.79       50.37      8.93 o 
  -2   5   8      328.25      325.36     13.22 o 
  -1   5   8      103.14      103.24      4.27 o 
   0   5   8        2.16        3.62      1.84 o 
   1   5   8      521.35      528.06     17.04 o 
   2   5   8      681.36      685.27     33.57 o 
   3   5   8       14.65        8.90      4.24 o 
  -9   6   8       22.84       23.12      5.29 o 
  -8   6   8       14.18       11.39      3.30 o 
  -7   6   8      384.27      373.78     12.63 o 
  -6   6   8       28.89       32.50      6.17 o 
  -5   6   8       13.17       14.59      2.84 o 
  -4   6   8      190.25      181.29     11.92 o 
  -3   6   8      611.99      678.15     20.95 o 
  -2   6   8     1079.29     1166.90     35.05 o 
  -1   6   8       20.24       44.18     13.46 o 
   0   6   8      219.37      225.97      8.32 o 
   1   6   8        0.90        3.63      2.27 o 
   2   6   8      961.04     1081.78     39.92 o 
   3   6   8      245.64      249.36      7.60 o 
  -9   7   8       93.93       85.39      7.73 o 
  -8   7   8      169.76      171.60      7.01 o 
  -7   7   8       62.16       51.95     10.73 o 
  -6   7   8       79.23       70.55      3.99 o 
  -5   7   8        1.48        3.04      1.95 o 
  -4   7   8      410.36      394.77     18.58 o 
  -3   7   8       67.14       76.60     14.05 o 
  -2   7   8        0.17        1.45      1.96 o 
  -1   7   8       17.89       18.19      4.19 o 
   0   7   8        0.23        3.02      1.45 o 
   1   7   8      169.72      174.44      7.15 o 
   2   7   8      301.19      322.59     17.80 o 
  -9   8   8        0.02        3.89      1.98 o 
  -8   8   8       20.00       16.57      4.87 o 
  -7   8   8        3.61        0.48      2.05 o 
  -6   8   8        4.05        2.34      1.82 o 
  -5   8   8      116.03      108.41      5.82 o 
  -4   8   8       44.79       35.47      7.35 o 
  -3   8   8       91.42       88.68      6.41 o 
  -2   8   8        5.85        4.39      2.31 o 
  -1   8   8        0.39        2.21      1.93 o 
   0   8   8       71.25       76.62      3.50 o 
   1   8   8      244.66      231.47      7.14 o 
   2   8   8        8.78       12.16      2.83 o 
  -9   9   8        4.04        3.79      2.10 o 
  -8   9   8      184.99      192.30     10.20 o 
  -7   9   8       23.21       25.25      4.84 o 
  -6   9   8       35.67       21.74      5.23 o 
  -5   9   8       73.58       63.68      9.58 o 
  -4   9   8       32.30       28.34      5.01 o 
  -3   9   8     1134.81     1119.47     56.88 o 
  -2   9   8       60.68       66.54      3.92 o 
  -1   9   8      228.92      250.27      8.80 o 
   0   9   8        0.55        1.69      1.78 o 
   1   9   8       84.86       78.98      8.30 o 
   2   9   8      116.80      119.44      7.01 o 
  -8  10   8       15.76       15.31      3.59 o 
  -7  10   8       40.04       34.11      6.80 o 
  -6  10   8      206.89      182.17      7.19 o 
  -5  10   8       64.06       50.76     11.04 o 
  -4  10   8      105.57      117.05      5.28 o 
  -3  10   8      612.75      631.02     20.96 o 
  -2  10   8      190.22      225.14      8.72 o 
  -1  10   8       71.70       72.65      8.12 o 
   0  10   8        0.39        0.93      1.82 o 
   1  10   8       68.29       70.77      3.72 o 
   2  10   8      105.57       99.38      4.62 o 
  -8  11   8        2.39        0.24      3.08 o 
  -7  11   8      212.07      205.03     11.13 o 
  -6  11   8      869.28      817.12     16.78 o 
  -5  11   8      118.31      117.54      9.71 o 
  -4  11   8       80.03       73.42      6.98 o 
  -3  11   8      102.32       93.06      5.65 o 
  -2  11   8       80.95       89.03      9.16 o 
  -1  11   8      411.17      444.77     14.08 o 
   0  11   8       84.02       83.02      4.08 o 
   1  11   8        0.14        4.97      1.75 o 
  -8  12   8      195.24      225.36      7.50 o 
  -7  12   8       98.15      110.90      7.98 o 
  -6  12   8      111.84       73.09      5.83 o 
  -5  12   8      492.22      431.99     19.49 o 
  -4  12   8      172.26      148.43      7.62 o 
  -3  12   8       23.04       22.01      4.04 o 
  -2  12   8      169.36      175.24      5.08 o 
  -1  12   8        8.15        7.85      2.67 o 
   0  12   8       37.86       33.80      5.68 o 
   1  12   8       21.75       16.03      6.02 o 
  -7  13   8      128.04      115.05      8.25 o 
  -6  13   8       94.59      103.08      5.02 o 
  -5  13   8       53.72       41.77      8.35 o 
  -4  13   8        0.07        3.68      2.61 o 
  -3  13   8       88.38       96.90      3.85 o 
  -2  13   8      235.31      224.04      6.30 o 
  -1  13   8       69.58       55.61     12.06 o 
   0  13   8       21.54       14.15      5.60 o 
   1  13   8        5.13        3.31      5.30 o 
  -7  14   8      104.98      119.81      5.61 o 
  -6  14   8     1013.93      983.68     47.86 o 
  -5  14   8      126.79      118.56      6.88 o 
  -4  14   8       55.67       49.17      6.60 o 
  -3  14   8      159.12      167.00      8.95 o 
  -2  14   8      106.19      116.70     14.31 o 
  -1  14   8        1.10        3.04      4.11 o 
   0  14   8      222.23      253.06     11.01 o 
  -6  15   8       20.79       30.17      6.71 o 
  -5  15   8      318.30      297.26     10.03 o 
  -4  15   8       18.45       15.20      4.64 o 
  -3  15   8        7.08        5.94      3.11 o 
  -2  15   8      113.82      123.51     20.61 o 
  -1  15   8       97.98       98.04     10.22 o 
  -5  16   8        0.93        5.10      2.91 o 
  -4  16   8        0.05        4.10      3.20 o 
  -3  16   8       32.03       25.92      7.20 o 
  -2  16   8        5.77       -1.92      3.58 o 
  -1  16   8        3.65        3.05      2.53 o 
  -3  17   8        3.33        6.28      3.17 o 
  -8   1   9       70.38       64.04     15.56 o 
  -7   1   9       12.97       14.65      3.55 o 
  -6   1   9        3.43        5.74      3.10 o 
  -5   1   9       39.06       32.05      6.50 o 
  -4   1   9       44.91       47.45      7.45 o 
  -3   1   9       11.84       12.33      2.44 o 
  -2   1   9        5.70        5.42      2.18 o 
  -1   1   9        6.25        5.94      2.52 o 
   0   1   9      320.99      360.24     17.71 o 
   1   1   9       17.90       16.55      3.36 o 
  -8   2   9       24.92       26.03      7.42 o 
  -7   2   9       70.38       73.40     17.19 o 
  -6   2   9        1.32        4.04      2.20 o 
  -5   2   9      171.15      176.49      9.11 o 
  -4   2   9      307.61      294.81     10.16 o 
  -3   2   9       41.92       43.56      3.37 o 
  -2   2   9       16.21       18.83      4.43 o 
  -1   2   9        0.02        2.57      1.52 o 
   0   2   9       59.31       54.47      7.09 o 
   1   2   9        2.61        2.54      1.49 o 
  -8   3   9      152.51      161.83      8.31 o 
  -7   3   9       96.89       83.80      3.98 o 
  -6   3   9        9.17        7.92      2.15 o 
  -5   3   9        0.75        2.05      1.37 o 
  -4   3   9       17.05       19.35      3.82 o 
  -3   3   9      147.33      149.21      9.23 o 
  -2   3   9       21.08       13.48      3.13 o 
  -1   3   9       18.25       14.92      3.70 o 
   0   3   9       50.57       50.95      8.47 o 
  -8   4   9       13.80        9.21      2.58 o 
  -7   4   9       28.45       27.08      5.31 o 
  -6   4   9       97.91       92.98      8.23 o 
  -5   4   9       74.10       75.25      5.49 o 
  -4   4   9       52.63       48.87      3.76 o 
  -3   4   9       26.76       23.04      4.89 o 
  -2   4   9        5.32        3.94      1.74 o 
  -1   4   9       92.41       92.20      4.61 o 
   0   4   9      198.36      219.93      7.84 o 
  -8   5   9       11.49        5.12      2.32 o 
  -7   5   9       38.42       22.02      5.38 o 
  -6   5   9        6.58        6.72      2.36 o 
  -5   5   9        0.00       -0.04      2.38 o 
  -4   5   9      462.00      481.53     11.82 o 
  -3   5   9      126.14      133.37      6.90 o 
  -2   5   9       35.91       32.66      7.61 o 
  -1   5   9      110.36      108.18      7.04 o 
   0   5   9      665.84      681.38     20.88 o 
  -7   6   9      244.80      239.38     11.88 o 
  -6   6   9       39.81       43.99      7.08 o 
  -5   6   9        6.61        4.83      3.41 o 
  -4   6   9     1384.56     1428.11     35.29 o 
  -3   6   9      796.83      790.86     36.26 o 
  -2   6   9       59.11       61.13      4.37 o 
  -1   6   9       56.60       58.73      4.28 o 
   0   6   9       37.72       45.49      6.06 o 
  -7   7   9        8.79        6.77      2.96 o 
  -6   7   9        1.19        4.18      1.94 o 
  -5   7   9        2.14        4.09      1.85 o 
  -4   7   9      179.83      187.90     10.67 o 
  -3   7   9        6.86        6.60      3.08 o 
  -2   7   9        0.00        2.07      1.72 o 
  -1   7   9       34.45       25.85      5.92 o 
   0   7   9      215.94      222.81      7.46 o 
  -7   8   9        0.41        1.27      2.21 o 
  -6   8   9       16.94       15.76      4.95 o 
  -5   8   9       18.94       17.44      3.81 o 
  -4   8   9      146.95      155.53     11.76 o 
  -3   8   9       22.54       20.61      4.42 o 
  -2   8   9       15.45       12.06      2.90 o 
  -1   8   9      214.98      227.25      8.16 o 
  -6   9   9       39.56       31.28      5.60 o 
  -5   9   9      134.04      121.83      5.36 o 
  -4   9   9      259.04      288.27     16.90 o 
  -3   9   9       29.10       26.15      5.29 o 
  -2   9   9        6.04        4.00      2.29 o 
  -1   9   9        3.46        2.02      2.16 o 
  -6  10   9       12.94        6.35      2.79 o 
  -5  10   9      103.42      103.41      7.95 o 
  -4  10   9       29.69       27.08      6.07 o 
  -3  10   9       31.49       31.78      7.88 o 
  -2  10   9       74.92       72.35      5.53 o 
  -5  11   9       25.36       22.63      4.96 o 
  -4  11   9        0.73        1.08      1.70 o 
  -3  11   9      121.45      121.02      5.68 o 
  -2  11   9        2.18        0.31      2.11 o 
                                                 
